# Supplementary material for: Integrative analysis of transcriptomic and epigenomic data reveals distinct patterns for developmental and housekeeping gene regulation
Source: BMC Biol. 2024 Apr 10;22:78. doi: 10.1186/s12915-024-01869-2 (PMC11005181; doi:10.1186/s12915-024-01869-2)
Supplement: Supplementary file 2 — Additional file 2. Bed files of DARs in Ectoderm, filtered by corresponding TADs borders. [file 12915_2024_1869_MOESM2_ESM.txt]

1	36709172	36709322	Fam178b	1.87
1	36774572	36774722	Fam178b	1.87
1	87168972	87169122	Efhd1	0.39
1	87169072	87169222	Efhd1	0.39
1	87169572	87169722	Efhd1	0.39
1	87169672	87169822	Efhd1	0.39
1	87184572	87184722	Efhd1	0.39
1	87184772	87184922	Efhd1	0.39
1	87197872	87198022	Efhd1	0.39
1	87199472	87199622	Efhd1	0.39
1	87270472	87270622	Efhd1	0.39
1	87270672	87270822	Efhd1	0.39
1	87288472	87288622	Efhd1	0.39
1	87288672	87288822	Efhd1	0.39
1	87321672	87321822	Efhd1	0.39
1	92935668	92935868	Kif1a	1.65
1	92938343	92938543	Kif1a	1.65
1	92941812	92942012	Kif1a	1.65
1	92942378	92942578	Kif1a	1.65
1	92943901	92944101	Kif1a	1.65
1	92943941	92944141	Kif1a	1.65
1	93063772	93063922	Kif1a	1.65
1	93063772	93063922	Kif1a	1.65
1	93090694	93090894	Kif1a	1.65
1	93091539	93091739	Kif1a	1.65
1	93092353	93092553	Kif1a	1.65
1	93092519	93092719	Kif1a	1.65
1	93092804	93093004	Kif1a	1.65
1	93093234	93093434	Kif1a	1.65
1	93097166	93097366	Kif1a	1.65
1	93099195	93099395	Kif1a	1.65
1	93106345	93106545	Kif1a	1.65
1	93108745	93108945	Kif1a	1.65
1	93115672	93115822	Kif1a	1.65
1	93115672	93115822	Kif1a	1.65
1	93164672	93164822	Kif1a	1.65
1	93164772	93164922	Kif1a	1.65
1	131867772	131867922	Slc45a3	1.65
1	131867972	131868122	Slc45a3	1.65
1	131868072	131868222	Slc45a3	1.65
1	131971172	131971322	Slc45a3	1.65
1	131971372	131971522	Slc45a3	1.65
1	131998272	131998422	Slc45a3	1.65
1	132044172	132044322	Slc45a3	1.65
1	132044372	132044522	Slc45a3	1.65
1	191035972	191036122	Batf3	0.83
1	191175072	191175222	Batf3	0.83
2	33332657	33332807	Zbtb34	1.26
2	33426857	33427007	Zbtb34	1.26
2	33442457	33442607	Zbtb34	1.26
2	33483257	33483407	Zbtb34	1.26
2	33510157	33510307	Zbtb34	1.26
2	109575108	109575308	Bdnf	0.09
2	109577799	109577999	Bdnf	0.09
2	109581433	109581633	Bdnf	0.09
2	109584905	109585105	Bdnf	0.09
2	109586504	109586704	Bdnf	0.09
2	109587988	109588188	Bdnf	0.09
2	109589004	109589204	Bdnf	0.09
2	109589420	109589620	Bdnf	0.09
2	109589481	109589681	Bdnf	0.09
2	109589697	109589897	Bdnf	0.09
2	109612357	109612507	Bdnf	0.09
2	109612357	109612507	Bdnf	0.09
2	109655857	109656007	Bdnf	0.09
2	109655857	109656007	Bdnf	0.09
2	109674757	109674907	Bdnf	0.09
2	109674757	109674907	Bdnf	0.09
2	109674857	109675007	Bdnf	0.09
2	109674857	109675007	Bdnf	0.09
2	109677857	109678007	Bdnf	0.09
2	109677857	109678007	Bdnf	0.09
2	109678057	109678207	Bdnf	0.09
2	109678057	109678207	Bdnf	0.09
2	109732746	109732946	Bdnf	0.09
2	109734719	109734919	Bdnf	0.09
2	109742884	109743084	Bdnf	0.09
2	109743642	109743842	Bdnf	0.09
2	113828757	113828907	Scg5	0.42
2	113891657	113891807	Scg5	0.42
2	113891757	113891907	Scg5	0.42
2	119286257	119286407	Chac1	1.15
2	119304857	119305007	Chac1	1.15
2	119304957	119305107	Chac1	1.15
2	119325157	119325307	Chac1	1.15
2	119325257	119325407	Chac1	1.15
2	119325757	119325907	Chac1	1.15
2	119355857	119356007	Chac1	1.15
2	119375557	119375707	Chac1	1.15
2	119408757	119408907	Chac1	1.15
2	143631757	143631907	Pcsk2	1.07
2	151633157	151633307	5430405G05Rik	0.11
2	151633257	151633407	5430405G05Rik	0.11
2	151638057	151638207	5430405G05Rik	0.11
2	151711257	151711407	5430405G05Rik	0.11
2	151719057	151719207	5430405G05Rik	0.11
2	152398357	152398507	Trib3	1.32
2	152400957	152401107	Trib3	1.32
2	152411357	152411507	Trib3	1.32
2	153681457	153681607	Dnmt3b	8.79
2	153681557	153681707	Dnmt3b	8.79
3	34556863	34557063	Sox2	3.14
3	34557966	34558166	Sox2	3.14
3	34561862	34562062	Sox2	3.14
3	34564148	34564348	Sox2	3.14
3	34564245	34564445	Sox2	3.14
3	34564686	34564886	Sox2	3.14
3	34567606	34567806	Sox2	3.14
3	34568232	34568432	Sox2	3.14
3	34579363	34579563	Sox2	3.14
3	34579668	34579868	Sox2	3.14
3	34637391	34637541	Sox2	3.14
3	34637391	34637541	Sox2	3.14
3	34637391	34637541	Sox2	3.14
3	34637391	34637541	Sox2	3.14
3	34637391	34637541	Sox2	3.14
3	34637591	34637741	Sox2	3.14
3	34637591	34637741	Sox2	3.14
3	34637591	34637741	Sox2	3.14
3	34637591	34637741	Sox2	3.14
3	34637591	34637741	Sox2	3.14
3	34645891	34646041	Sox2	3.14
3	34645891	34646041	Sox2	3.14
3	34645891	34646041	Sox2	3.14
3	34645891	34646041	Sox2	3.14
3	34645891	34646041	Sox2	3.14
3	34697991	34698141	Sox2	3.14
3	34697991	34698141	Sox2	3.14
3	34697991	34698141	Sox2	3.14
3	34697991	34698141	Sox2	3.14
3	34697991	34698141	Sox2	3.14
3	34711034	34711234	Sox2	3.14
3	34713342	34713542	Sox2	3.14
3	34715360	34715560	Sox2	3.14
3	34718269	34718469	Sox2	3.14
3	34725891	34726041	Sox2	3.14
3	34725891	34726041	Sox2	3.14
3	34725891	34726041	Sox2	3.14
3	34725891	34726041	Sox2	3.14
3	34725891	34726041	Sox2	3.14
3	34732034	34732234	Sox2	3.14
3	34743591	34743741	Sox2	3.14
3	34743591	34743741	Sox2	3.14
3	34743591	34743741	Sox2	3.14
3	34743591	34743741	Sox2	3.14
3	83678085	83678285	Sfrp2	3.89
3	83680859	83681059	Sfrp2	3.89
3	83687944	83688144	Sfrp2	3.89
3	83688274	83688474	Sfrp2	3.89
3	83690055	83690255	Sfrp2	3.89
3	83690669	83690869	Sfrp2	3.89
3	83693423	83693623	Sfrp2	3.89
3	83694784	83694984	Sfrp2	3.89
3	83695321	83695521	Sfrp2	3.89
3	83695940	83696140	Sfrp2	3.89
3	83716391	83716541	Sfrp2	3.89
3	83716391	83716541	Sfrp2	3.89
3	83716391	83716541	Sfrp2	3.89
3	83716391	83716541	Sfrp2	3.89
3	83716391	83716541	Sfrp2	3.89
3	83716591	83716741	Sfrp2	3.89
3	83716591	83716741	Sfrp2	3.89
3	83716591	83716741	Sfrp2	3.89
3	83716591	83716741	Sfrp2	3.89
3	83716591	83716741	Sfrp2	3.89
3	83743891	83744041	Sfrp2	3.89
3	83743891	83744041	Sfrp2	3.89
3	83743891	83744041	Sfrp2	3.89
3	83743891	83744041	Sfrp2	3.89
3	83743891	83744041	Sfrp2	3.89
3	83753191	83753341	Sfrp2	3.89
3	83753191	83753341	Sfrp2	3.89
3	83753191	83753341	Sfrp2	3.89
3	83753191	83753341	Sfrp2	3.89
3	83753191	83753341	Sfrp2	3.89
3	83830414	83830614	Sfrp2	3.89
3	83830569	83830769	Sfrp2	3.89
3	83832233	83832433	Sfrp2	3.89
3	83834922	83835122	Sfrp2	3.89
3	84081376	84081576	Trim2	1.91
3	84083583	84083783	Trim2	1.91
3	84095614	84095814	Trim2	1.91
3	84096417	84096617	Trim2	1.91
3	84097037	84097237	Trim2	1.91
3	84099481	84099681	Trim2	1.91
3	84236425	84236625	Trim2	1.91
3	84239412	84239612	Trim2	1.91
3	84240744	84240944	Trim2	1.91
3	84241028	84241228	Trim2	1.91
3	84242252	84242452	Trim2	1.91
3	84244499	84244699	Trim2	1.91
3	84248321	84248521	Trim2	1.91
3	84248366	84248566	Trim2	1.91
3	84248813	84249013	Trim2	1.91
3	84249498	84249698	Trim2	1.91
3	84281091	84281241	Trim2	1.91
3	84281091	84281241	Trim2	1.91
3	84281091	84281241	Trim2	1.91
3	84281091	84281241	Trim2	1.91
3	84281091	84281241	Trim2	1.91
3	84376791	84376941	Trim2	1.91
3	84376791	84376941	Trim2	1.91
3	84376791	84376941	Trim2	1.91
3	84376791	84376941	Trim2	1.91
3	84376991	84377141	Trim2	1.91
3	84376991	84377141	Trim2	1.91
3	84376991	84377141	Trim2	1.91
3	84376991	84377141	Trim2	1.91
3	88382791	88382941	Sema4a	0.01
3	88382791	88382941	Sema4a	0.01
3	88382791	88382941	Sema4a	0.01
3	88382791	88382941	Sema4a	0.01
3	88449691	88449841	Sema4a	0.01
3	88449691	88449841	Sema4a	0.01
3	88449691	88449841	Sema4a	0.01
3	88449691	88449841	Sema4a	0.01
3	88504391	88504541	Sema4a	0.01
3	88504391	88504541	Sema4a	0.01
3	88504391	88504541	Sema4a	0.01
3	88504391	88504541	Sema4a	0.01
3	88504591	88504741	Sema4a	0.01
3	88504591	88504741	Sema4a	0.01
3	88504591	88504741	Sema4a	0.01
3	88504591	88504741	Sema4a	0.01
3	88544791	88544941	Sema4a	0.01
3	88544791	88544941	Sema4a	0.01
3	88544791	88544941	Sema4a	0.01
3	88544791	88544941	Sema4a	0.01
3	88560091	88560241	Sema4a	0.01
3	88560091	88560241	Sema4a	0.01
3	88560091	88560241	Sema4a	0.01
3	88560091	88560241	Sema4a	0.01
3	88734391	88734541	Syt11	4.38
3	88734391	88734541	Syt11	4.38
3	88734391	88734541	Syt11	4.38
3	88734391	88734541	Syt11	4.38
3	146022591	146022741	Mcoln3	0.98
3	146022591	146022741	Mcoln3	0.98
3	146022591	146022741	Mcoln3	0.98
3	146022591	146022741	Mcoln3	0.98
3	146022591	146022741	Mcoln3	0.98
3	146024291	146024441	Mcoln3	0.98
3	146024291	146024441	Mcoln3	0.98
3	146024291	146024441	Mcoln3	0.98
3	146024291	146024441	Mcoln3	0.98
3	146024291	146024441	Mcoln3	0.98
3	146024391	146024541	Mcoln3	0.98
3	146024391	146024541	Mcoln3	0.98
3	146024391	146024541	Mcoln3	0.98
3	146024391	146024541	Mcoln3	0.98
3	146024391	146024541	Mcoln3	0.98
3	146026950	146027150	Mcoln3	0.98
3	146029133	146029333	Mcoln3	0.98
3	146041630	146041830	Mcoln3	0.98
3	146042282	146042482	Mcoln3	0.98
3	146042490	146042690	Mcoln3	0.98
3	146042874	146043074	Mcoln3	0.98
3	146043048	146043248	Mcoln3	0.98
3	146043474	146043674	Mcoln3	0.98
3	146043569	146043769	Mcoln3	0.98
3	146044172	146044372	Mcoln3	0.98
3	146116791	146116941	Mcoln3	0.98
3	146116791	146116941	Mcoln3	0.98
3	146116791	146116941	Mcoln3	0.98
3	146116791	146116941	Mcoln3	0.98
3	146116791	146116941	Mcoln3	0.98
3	146116891	146117041	Mcoln3	0.98
3	146116891	146117041	Mcoln3	0.98
3	146116891	146117041	Mcoln3	0.98
3	146116891	146117041	Mcoln3	0.98
3	146116891	146117041	Mcoln3	0.98
3	146188604	146188804	Mcoln3	0.98
3	146189422	146189622	Mcoln3	0.98
3	146190093	146190293	Mcoln3	0.98
3	146193374	146193574	Mcoln3	0.98
3	146194891	146195041	Mcoln3	0.98
3	146194891	146195041	Mcoln3	0.98
3	146194891	146195041	Mcoln3	0.98
3	146194891	146195041	Mcoln3	0.98
3	146194891	146195041	Mcoln3	0.98
4	54857733	54857933	Zfp462	2.61
4	54857810	54858010	Zfp462	2.61
4	54860585	54860785	Zfp462	2.61
4	54861231	54861431	Zfp462	2.61
4	54861624	54861824	Zfp462	2.61
4	54864073	54864273	Zfp462	2.61
4	54866714	54866914	Zfp462	2.61
4	54866878	54867078	Zfp462	2.61
4	54866979	54867179	Zfp462	2.61
4	54866991	54867191	Zfp462	2.61
4	54900081	54900231	Zfp462	2.61
4	54900081	54900231	Zfp462	2.61
4	54900081	54900231	Zfp462	2.61
4	54900081	54900231	Zfp462	2.61
4	54900081	54900231	Zfp462	2.61
4	54972381	54972531	Zfp462	2.61
4	54972381	54972531	Zfp462	2.61
4	54972381	54972531	Zfp462	2.61
4	54972381	54972531	Zfp462	2.61
4	54972381	54972531	Zfp462	2.61
4	54997981	54998131	Zfp462	2.61
4	54997981	54998131	Zfp462	2.61
4	54997981	54998131	Zfp462	2.61
4	54997981	54998131	Zfp462	2.61
4	54997981	54998131	Zfp462	2.61
4	55005181	55005331	Zfp462	2.61
4	55005181	55005331	Zfp462	2.61
4	55005181	55005331	Zfp462	2.61
4	55005181	55005331	Zfp462	2.61
4	55005181	55005331	Zfp462	2.61
4	55005281	55005431	Zfp462	2.61
4	55005281	55005431	Zfp462	2.61
4	55005281	55005431	Zfp462	2.61
4	55005281	55005431	Zfp462	2.61
4	55005281	55005431	Zfp462	2.61
4	55007577	55007777	Zfp462	2.61
4	55008288	55008488	Zfp462	2.61
4	55017000	55017200	Zfp462	2.61
4	55019159	55019359	Zfp462	2.61
4	80827509	80827709	D4Bwg0951e	0.95
4	80827621	80827821	D4Bwg0951e	0.95
4	80831058	80831258	D4Bwg0951e	0.95
4	80831302	80831502	D4Bwg0951e	0.95
4	80831421	80831621	D4Bwg0951e	0.95
4	80831672	80831872	D4Bwg0951e	0.95
4	80831819	80832019	D4Bwg0951e	0.95
4	80833700	80833900	D4Bwg0951e	0.95
4	80836477	80836677	D4Bwg0951e	0.95
4	80836733	80836933	D4Bwg0951e	0.95
4	80912081	80912231	D4Bwg0951e	0.95
4	80912081	80912231	D4Bwg0951e	0.95
4	80912081	80912231	D4Bwg0951e	0.95
4	80912081	80912231	D4Bwg0951e	0.95
4	80912081	80912231	D4Bwg0951e	0.95
4	80912281	80912431	D4Bwg0951e	0.95
4	80912281	80912431	D4Bwg0951e	0.95
4	80912281	80912431	D4Bwg0951e	0.95
4	80912281	80912431	D4Bwg0951e	0.95
4	80912281	80912431	D4Bwg0951e	0.95
4	80963854	80964054	D4Bwg0951e	0.95
4	80965871	80966071	D4Bwg0951e	0.95
4	80973768	80973968	D4Bwg0951e	0.95
4	80975984	80976184	D4Bwg0951e	0.95
4	80994156	80994356	D4Bwg0951e	0.95
4	80995297	80995497	D4Bwg0951e	0.95
4	81002281	81002431	D4Bwg0951e	0.95
4	81002281	81002431	D4Bwg0951e	0.95
4	81002281	81002431	D4Bwg0951e	0.95
4	81002281	81002431	D4Bwg0951e	0.95
4	81002481	81002631	D4Bwg0951e	0.95
4	81002481	81002631	D4Bwg0951e	0.95
4	81002481	81002631	D4Bwg0951e	0.95
4	81002481	81002631	D4Bwg0951e	0.95
4	85112150	85112350	Sh3gl2	0.40
4	85112459	85112659	Sh3gl2	0.40
4	85116973	85117173	Sh3gl2	0.40
4	85119133	85119333	Sh3gl2	0.40
4	85121653	85121853	Sh3gl2	0.40
4	85122577	85122777	Sh3gl2	0.40
4	85125323	85125523	Sh3gl2	0.40
4	85125355	85125555	Sh3gl2	0.40
4	85127181	85127381	Sh3gl2	0.40
4	85129439	85129639	Sh3gl2	0.40
4	85260954	85261154	Sh3gl2	0.40
4	85261293	85261493	Sh3gl2	0.40
4	85267781	85267931	Sh3gl2	0.40
4	85267781	85267931	Sh3gl2	0.40
4	85267781	85267931	Sh3gl2	0.40
4	85267781	85267931	Sh3gl2	0.40
4	85267781	85267931	Sh3gl2	0.40
4	85269431	85269631	Sh3gl2	0.40
4	85269656	85269856	Sh3gl2	0.40
4	98639519	98639719	L1td1	5.59
4	98640064	98640264	L1td1	5.59
4	98643010	98643210	L1td1	5.59
4	98644140	98644340	L1td1	5.59
4	98644269	98644469	L1td1	5.59
4	98646830	98647030	L1td1	5.59
4	98649659	98649859	L1td1	5.59
4	98651097	98651297	L1td1	5.59
4	98654967	98655167	L1td1	5.59
4	98656489	98656689	L1td1	5.59
4	98680781	98680931	L1td1	5.59
4	98680781	98680931	L1td1	5.59
4	98680781	98680931	L1td1	5.59
4	98680781	98680931	L1td1	5.59
4	98680781	98680931	L1td1	5.59
4	98693581	98693731	L1td1	5.59
4	98693581	98693731	L1td1	5.59
4	98693581	98693731	L1td1	5.59
4	98693581	98693731	L1td1	5.59
4	98693581	98693731	L1td1	5.59
4	98693781	98693931	L1td1	5.59
4	98693781	98693931	L1td1	5.59
4	98693781	98693931	L1td1	5.59
4	98693781	98693931	L1td1	5.59
4	98693781	98693931	L1td1	5.59
4	98706181	98706331	L1td1	5.59
4	98706181	98706331	L1td1	5.59
4	98706181	98706331	L1td1	5.59
4	98706181	98706331	L1td1	5.59
4	98706181	98706331	L1td1	5.59
4	98706381	98706531	L1td1	5.59
4	98706381	98706531	L1td1	5.59
4	98706381	98706531	L1td1	5.59
4	98706381	98706531	L1td1	5.59
4	98706381	98706531	L1td1	5.59
4	98726081	98726231	L1td1	5.59
4	98726081	98726231	L1td1	5.59
4	98726081	98726231	L1td1	5.59
4	98726081	98726231	L1td1	5.59
4	98726081	98726231	L1td1	5.59
4	98726181	98726331	L1td1	5.59
4	98726181	98726331	L1td1	5.59
4	98726181	98726331	L1td1	5.59
4	98726181	98726331	L1td1	5.59
4	98726181	98726331	L1td1	5.59
4	98744181	98744331	L1td1	5.59
4	98744181	98744331	L1td1	5.59
4	98744181	98744331	L1td1	5.59
4	98744181	98744331	L1td1	5.59
4	98744181	98744331	L1td1	5.59
4	98788781	98788931	L1td1	5.59
4	98788781	98788931	L1td1	5.59
4	98788781	98788931	L1td1	5.59
4	98788781	98788931	L1td1	5.59
4	98788781	98788931	L1td1	5.59
4	98788881	98789031	L1td1	5.59
4	98788881	98789031	L1td1	5.59
4	98788881	98789031	L1td1	5.59
4	98788881	98789031	L1td1	5.59
4	98788881	98789031	L1td1	5.59
4	98798734	98798934	L1td1	5.59
4	98799585	98799785	L1td1	5.59
4	98799783	98799983	L1td1	5.59
4	98800100	98800300	L1td1	5.59
4	98800477	98800677	L1td1	5.59
4	98800601	98800801	L1td1	5.59
4	98817081	98817231	L1td1	5.59
4	98817081	98817231	L1td1	5.59
4	98817081	98817231	L1td1	5.59
4	98817081	98817231	L1td1	5.59
4	98817081	98817231	L1td1	5.59
4	98817281	98817431	L1td1	5.59
4	98817281	98817431	L1td1	5.59
4	98817281	98817431	L1td1	5.59
4	98817281	98817431	L1td1	5.59
4	98817281	98817431	L1td1	5.59
4	98819981	98820131	L1td1	5.59
4	98819981	98820131	L1td1	5.59
4	98819981	98820131	L1td1	5.59
4	98819981	98820131	L1td1	5.59
4	98820181	98820331	L1td1	5.59
4	98820181	98820331	L1td1	5.59
4	98820181	98820331	L1td1	5.59
4	98820181	98820331	L1td1	5.59
4	124561981	124562131	Pou3f1	2.41
4	124561981	124562131	Pou3f1	2.41
4	124561981	124562131	Pou3f1	2.41
4	124561981	124562131	Pou3f1	2.41
4	124587381	124587531	Pou3f1	2.41
4	124587381	124587531	Pou3f1	2.41
4	124587381	124587531	Pou3f1	2.41
4	124587381	124587531	Pou3f1	2.41
4	124613781	124613931	Pou3f1	2.41
4	124613781	124613931	Pou3f1	2.41
4	124613781	124613931	Pou3f1	2.41
4	124613781	124613931	Pou3f1	2.41
4	124657481	124657631	Pou3f1	2.41
4	124657481	124657631	Pou3f1	2.41
4	124657481	124657631	Pou3f1	2.41
4	124657481	124657631	Pou3f1	2.41
4	124657681	124657831	Pou3f1	2.41
4	124657681	124657831	Pou3f1	2.41
4	124657681	124657831	Pou3f1	2.41
4	124657681	124657831	Pou3f1	2.41
4	124668281	124668431	Pou3f1	2.41
4	124668281	124668431	Pou3f1	2.41
4	124668281	124668431	Pou3f1	2.41
4	124668281	124668431	Pou3f1	2.41
4	124668381	124668531	Pou3f1	2.41
4	124668381	124668531	Pou3f1	2.41
4	124668381	124668531	Pou3f1	2.41
4	124668381	124668531	Pou3f1	2.41
4	124673481	124673631	Pou3f1	2.41
4	124673481	124673631	Pou3f1	2.41
4	124673481	124673631	Pou3f1	2.41
4	124673481	124673631	Pou3f1	2.41
4	124673581	124673731	Pou3f1	2.41
4	124673581	124673731	Pou3f1	2.41
4	124673581	124673731	Pou3f1	2.41
4	124673581	124673731	Pou3f1	2.41
4	124750881	124751031	Pou3f1	2.41
4	124750881	124751031	Pou3f1	2.41
4	124750881	124751031	Pou3f1	2.41
4	124750881	124751031	Pou3f1	2.41
4	133397481	133397631	Fam46b	1.35
4	133397481	133397631	Fam46b	1.35
4	133397481	133397631	Fam46b	1.35
4	133397481	133397631	Fam46b	1.35
4	133397581	133397731	Fam46b	1.35
4	133397581	133397731	Fam46b	1.35
4	133397581	133397731	Fam46b	1.35
4	133397581	133397731	Fam46b	1.35
4	133417881	133418031	Fam46b	1.35
4	133417881	133418031	Fam46b	1.35
4	133417881	133418031	Fam46b	1.35
4	133417881	133418031	Fam46b	1.35
4	133452381	133452531	Fam46b	1.35
4	133452381	133452531	Fam46b	1.35
4	133452381	133452531	Fam46b	1.35
4	133452381	133452531	Fam46b	1.35
4	133474781	133474931	Fam46b	1.35
4	133474781	133474931	Fam46b	1.35
4	133474781	133474931	Fam46b	1.35
4	133474781	133474931	Fam46b	1.35
4	133474981	133475131	Fam46b	1.35
4	133474981	133475131	Fam46b	1.35
4	133474981	133475131	Fam46b	1.35
4	133474981	133475131	Fam46b	1.35
4	133497281	133497431	Fam46b	1.35
4	133497281	133497431	Fam46b	1.35
4	133497281	133497431	Fam46b	1.35
4	133497281	133497431	Fam46b	1.35
4	133537081	133537231	Fam46b	1.35
4	133537081	133537231	Fam46b	1.35
4	133537081	133537231	Fam46b	1.35
4	133537081	133537231	Fam46b	1.35
4	133537281	133537431	Fam46b	1.35
4	133537281	133537431	Fam46b	1.35
4	133537281	133537431	Fam46b	1.35
4	133537281	133537431	Fam46b	1.35
4	148091081	148091231	Fbxo44	3.57
4	148091081	148091231	Fbxo44	3.57
4	148091081	148091231	Fbxo44	3.57
4	148091081	148091231	Fbxo44	3.57
4	148122381	148122531	Fbxo44	3.57
4	148122381	148122531	Fbxo44	3.57
4	148122381	148122531	Fbxo44	3.57
4	148122381	148122531	Fbxo44	3.57
4	148122481	148122631	Fbxo44	3.57
4	148122481	148122631	Fbxo44	3.57
4	148122481	148122631	Fbxo44	3.57
4	148122481	148122631	Fbxo44	3.57
4	148131281	148131431	Fbxo44	3.57
4	148131281	148131431	Fbxo44	3.57
4	148131281	148131431	Fbxo44	3.57
4	148131281	148131431	Fbxo44	3.57
4	148131381	148131531	Fbxo44	3.57
4	148131381	148131531	Fbxo44	3.57
4	148131381	148131531	Fbxo44	3.57
4	148131381	148131531	Fbxo44	3.57
4	148147381	148147531	Fbxo44	3.57
4	148147381	148147531	Fbxo44	3.57
4	148147381	148147531	Fbxo44	3.57
4	148147381	148147531	Fbxo44	3.57
4	148165081	148165231	Fbxo44	3.57
4	148165081	148165231	Fbxo44	3.57
4	148165081	148165231	Fbxo44	3.57
4	148165081	148165231	Fbxo44	3.57
4	148165181	148165331	Fbxo44	3.57
4	148165181	148165331	Fbxo44	3.57
4	148165181	148165331	Fbxo44	3.57
4	148165181	148165331	Fbxo44	3.57
4	148174181	148174331	Fbxo44	3.57
4	148174181	148174331	Fbxo44	3.57
4	148174181	148174331	Fbxo44	3.57
4	148174181	148174331	Fbxo44	3.57
4	148174281	148174431	Fbxo44	3.57
4	148174281	148174431	Fbxo44	3.57
4	148174281	148174431	Fbxo44	3.57
4	148174281	148174431	Fbxo44	3.57
4	148174381	148174531	Fbxo44	3.57
4	148174381	148174531	Fbxo44	3.57
4	148174381	148174531	Fbxo44	3.57
4	148174381	148174531	Fbxo44	3.57
4	149368581	149368731	Rbp7	0.45
4	149368581	149368731	Rbp7	0.45
4	149368581	149368731	Rbp7	0.45
4	149368581	149368731	Rbp7	0.45
4	149393081	149393231	Rbp7	0.45
4	149393081	149393231	Rbp7	0.45
4	149393081	149393231	Rbp7	0.45
4	149393081	149393231	Rbp7	0.45
4	149508581	149508731	Rbp7	0.45
4	149508581	149508731	Rbp7	0.45
4	149508581	149508731	Rbp7	0.45
4	149508581	149508731	Rbp7	0.45
4	154057581	154057731	Trp73	0.24
4	154057581	154057731	Trp73	0.24
4	154057581	154057731	Trp73	0.24
4	154057581	154057731	Trp73	0.24
4	154074881	154075031	Trp73	0.24
4	154074881	154075031	Trp73	0.24
4	154074881	154075031	Trp73	0.24
4	154074881	154075031	Trp73	0.24
4	154075081	154075231	Trp73	0.24
4	154075081	154075231	Trp73	0.24
4	154075081	154075231	Trp73	0.24
4	154075081	154075231	Trp73	0.24
4	154075281	154075431	Trp73	0.24
4	154075281	154075431	Trp73	0.24
4	154075281	154075431	Trp73	0.24
4	154075281	154075431	Trp73	0.24
4	154078381	154078531	Trp73	0.24
4	154078381	154078531	Trp73	0.24
4	154078381	154078531	Trp73	0.24
4	154078381	154078531	Trp73	0.24
4	154078481	154078631	Trp73	0.24
4	154078481	154078631	Trp73	0.24
4	154078481	154078631	Trp73	0.24
4	154078481	154078631	Trp73	0.24
4	154093381	154093531	Trp73	0.24
4	154093381	154093531	Trp73	0.24
4	154093381	154093531	Trp73	0.24
4	154093381	154093531	Trp73	0.24
4	154095981	154096131	Trp73	0.24
4	154095981	154096131	Trp73	0.24
4	154095981	154096131	Trp73	0.24
4	154095981	154096131	Trp73	0.24
4	154096081	154096231	Trp73	0.24
4	154096081	154096231	Trp73	0.24
4	154096081	154096231	Trp73	0.24
4	154096081	154096231	Trp73	0.24
4	154096181	154096331	Trp73	0.24
4	154096181	154096331	Trp73	0.24
4	154096181	154096331	Trp73	0.24
4	154096181	154096331	Trp73	0.24
4	154144381	154144531	Trp73	0.24
4	154144381	154144531	Trp73	0.24
4	154144381	154144531	Trp73	0.24
4	154144381	154144531	Trp73	0.24
4	154198581	154198731	Trp73	0.24
4	154198581	154198731	Trp73	0.24
4	154198581	154198731	Trp73	0.24
4	154198581	154198731	Trp73	0.24
4	154223881	154224031	Trp73	0.24
4	154223881	154224031	Trp73	0.24
4	154223881	154224031	Trp73	0.24
4	154223881	154224031	Trp73	0.24
4	154864181	154864331	Hes5	1.19
4	154864181	154864331	Hes5	1.19
4	154864181	154864331	Hes5	1.19
4	154864181	154864331	Hes5	1.19
4	154864381	154864531	Hes5	1.19
4	154864381	154864531	Hes5	1.19
4	154864381	154864531	Hes5	1.19
4	154864381	154864531	Hes5	1.19
4	154864581	154864731	Hes5	1.19
4	154864581	154864731	Hes5	1.19
4	154864581	154864731	Hes5	1.19
4	154864581	154864731	Hes5	1.19
4	154935981	154936131	Hes5	1.19
4	154935981	154936131	Hes5	1.19
4	154935981	154936131	Hes5	1.19
4	154935981	154936131	Hes5	1.19
4	154987581	154987731	Hes5	1.19
4	154987581	154987731	Hes5	1.19
4	154987581	154987731	Hes5	1.19
4	154987581	154987731	Hes5	1.19
4	154989081	154989231	Hes5	1.19
4	154989081	154989231	Hes5	1.19
4	154989081	154989231	Hes5	1.19
4	154989081	154989231	Hes5	1.19
4	155018381	155018531	Hes5	1.19
4	155018381	155018531	Hes5	1.19
4	155018381	155018531	Hes5	1.19
4	155018381	155018531	Hes5	1.19
4	155040981	155041131	Hes5	1.19
4	155040981	155041131	Hes5	1.19
4	155040981	155041131	Hes5	1.19
4	155040981	155041131	Hes5	1.19
4	155041181	155041331	Hes5	1.19
4	155041181	155041331	Hes5	1.19
4	155041181	155041331	Hes5	1.19
4	155041181	155041331	Hes5	1.19
6	6850798	6850948	Dlx5	1.39
6	6850798	6850948	Dlx5	1.39
6	6850798	6850948	Dlx5	1.39
6	6850798	6850948	Dlx5	1.39
6	6850798	6850948	Dlx5	1.39
6	6850798	6850948	Dlx5	1.39
6	6850898	6851048	Dlx5	1.39
6	6850898	6851048	Dlx5	1.39
6	6850898	6851048	Dlx5	1.39
6	6850898	6851048	Dlx5	1.39
6	6850898	6851048	Dlx5	1.39
6	6850898	6851048	Dlx5	1.39
6	6862898	6863048	Dlx5	1.39
6	6862898	6863048	Dlx5	1.39
6	6862898	6863048	Dlx5	1.39
6	6862898	6863048	Dlx5	1.39
6	6862898	6863048	Dlx5	1.39
6	6862898	6863048	Dlx5	1.39
6	6863598	6863748	Dlx5	1.39
6	6863598	6863748	Dlx5	1.39
6	6863598	6863748	Dlx5	1.39
6	6863598	6863748	Dlx5	1.39
6	6863598	6863748	Dlx5	1.39
6	6863598	6863748	Dlx5	1.39
6	6874198	6874348	Dlx5	1.39
6	6874198	6874348	Dlx5	1.39
6	6874198	6874348	Dlx5	1.39
6	6874198	6874348	Dlx5	1.39
6	6874198	6874348	Dlx5	1.39
6	6874198	6874348	Dlx5	1.39
6	6874398	6874548	Dlx5	1.39
6	6874398	6874548	Dlx5	1.39
6	6874398	6874548	Dlx5	1.39
6	6874398	6874548	Dlx5	1.39
6	6874398	6874548	Dlx5	1.39
6	6874398	6874548	Dlx5	1.39
6	6880598	6880748	Dlx5	1.39
6	6880598	6880748	Dlx5	1.39
6	6880598	6880748	Dlx5	1.39
6	6880598	6880748	Dlx5	1.39
6	6880598	6880748	Dlx5	1.39
6	6880598	6880748	Dlx5	1.39
6	6943298	6943448	Dlx5	1.39
6	6943298	6943448	Dlx5	1.39
6	6943298	6943448	Dlx5	1.39
6	6943298	6943448	Dlx5	1.39
6	6943298	6943448	Dlx5	1.39
6	6943298	6943448	Dlx5	1.39
6	8557651	8557851	Ica1	0.96
6	8559171	8559371	Ica1	0.96
6	8569028	8569228	Ica1	0.96
6	8569421	8569621	Ica1	0.96
6	8578969	8579169	Ica1	0.96
6	8580226	8580426	Ica1	0.96
6	8678898	8679048	Ica1	0.96
6	8678898	8679048	Ica1	0.96
6	8678898	8679048	Ica1	0.96
6	8678898	8679048	Ica1	0.96
6	8678898	8679048	Ica1	0.96
6	8678898	8679048	Ica1	0.96
6	8678898	8679048	Ica1	0.96
6	8707432	8707632	Ica1	0.96
6	8709378	8709578	Ica1	0.96
6	8714157	8714357	Ica1	0.96
6	8714681	8714881	Ica1	0.96
6	8716282	8716482	Ica1	0.96
6	8717300	8717500	Ica1	0.96
6	8717771	8717971	Ica1	0.96
6	8718310	8718510	Ica1	0.96
6	8722632	8722832	Ica1	0.96
6	8723974	8724174	Ica1	0.96
6	8755898	8756048	Ica1	0.96
6	8755898	8756048	Ica1	0.96
6	8755898	8756048	Ica1	0.96
6	8755898	8756048	Ica1	0.96
6	8755898	8756048	Ica1	0.96
6	8755898	8756048	Ica1	0.96
6	8755998	8756148	Ica1	0.96
6	8755998	8756148	Ica1	0.96
6	8755998	8756148	Ica1	0.96
6	8755998	8756148	Ica1	0.96
6	8755998	8756148	Ica1	0.96
6	8755998	8756148	Ica1	0.96
6	36641611	36641811	Ptn	2.36
6	36644356	36644556	Ptn	2.36
6	36648501	36648701	Ptn	2.36
6	36649345	36649545	Ptn	2.36
6	36657090	36657290	Ptn	2.36
6	36658858	36659058	Ptn	2.36
6	36791252	36791452	Ptn	2.36
6	36792143	36792343	Ptn	2.36
6	36793297	36793497	Ptn	2.36
6	36793955	36794155	Ptn	2.36
6	36796078	36796278	Ptn	2.36
6	36800171	36800371	Ptn	2.36
6	36801390	36801590	Ptn	2.36
6	36801547	36801747	Ptn	2.36
6	36802950	36803150	Ptn	2.36
6	36805319	36805519	Ptn	2.36
6	36858798	36858948	Ptn	2.36
6	36858798	36858948	Ptn	2.36
6	36858798	36858948	Ptn	2.36
6	36858798	36858948	Ptn	2.36
6	36858798	36858948	Ptn	2.36
6	36858798	36858948	Ptn	2.36
6	36858898	36859048	Ptn	2.36
6	36858898	36859048	Ptn	2.36
6	36858898	36859048	Ptn	2.36
6	36858898	36859048	Ptn	2.36
6	36858898	36859048	Ptn	2.36
6	36858898	36859048	Ptn	2.36
6	39318998	39319148	Rab19	1.62
6	39318998	39319148	Rab19	1.62
6	39318998	39319148	Rab19	1.62
6	39318998	39319148	Rab19	1.62
6	39318998	39319148	Rab19	1.62
6	39318998	39319148	Rab19	1.62
6	39319198	39319348	Rab19	1.62
6	39319198	39319348	Rab19	1.62
6	39319198	39319348	Rab19	1.62
6	39319198	39319348	Rab19	1.62
6	39319198	39319348	Rab19	1.62
6	39319198	39319348	Rab19	1.62
6	39477298	39477448	Rab19	1.62
6	39477298	39477448	Rab19	1.62
6	39477298	39477448	Rab19	1.62
6	39477298	39477448	Rab19	1.62
6	39477298	39477448	Rab19	1.62
6	39477298	39477448	Rab19	1.62
6	49422798	49422948	Stk31	0.88
6	49422798	49422948	Stk31	0.88
6	49422798	49422948	Stk31	0.88
6	49422798	49422948	Stk31	0.88
6	49422798	49422948	Stk31	0.88
6	49422798	49422948	Stk31	0.88
6	49470998	49471148	Stk31	0.88
6	49470998	49471148	Stk31	0.88
6	49470998	49471148	Stk31	0.88
6	49470998	49471148	Stk31	0.88
6	49470998	49471148	Stk31	0.88
6	49470998	49471148	Stk31	0.88
6	49471198	49471348	Stk31	0.88
6	49471198	49471348	Stk31	0.88
6	49471198	49471348	Stk31	0.88
6	49471198	49471348	Stk31	0.88
6	49471198	49471348	Stk31	0.88
6	49471198	49471348	Stk31	0.88
6	60822598	60822748	Snca	1.96
6	60822598	60822748	Snca	1.96
6	60822598	60822748	Snca	1.96
6	60822598	60822748	Snca	1.96
6	60822598	60822748	Snca	1.96
6	60822598	60822748	Snca	1.96
6	70867282	70867482	Foxi3	4.07
6	70867763	70867963	Foxi3	4.07
6	70869601	70869801	Foxi3	4.07
6	70870087	70870287	Foxi3	4.07
6	70871161	70871361	Foxi3	4.07
6	70871319	70871519	Foxi3	4.07
6	70882098	70882298	Foxi3	4.07
6	70882280	70882480	Foxi3	4.07
6	70884176	70884376	Foxi3	4.07
6	70884998	70885198	Foxi3	4.07
6	70956398	70956548	Foxi3	4.07
6	70956398	70956548	Foxi3	4.07
6	70956398	70956548	Foxi3	4.07
6	70956398	70956548	Foxi3	4.07
6	70956398	70956548	Foxi3	4.07
6	70956398	70956548	Foxi3	4.07
6	70956398	70956548	Foxi3	4.07
6	70973298	70973448	Foxi3	4.07
6	70973298	70973448	Foxi3	4.07
6	70973298	70973448	Foxi3	4.07
6	70973298	70973448	Foxi3	4.07
6	70973298	70973448	Foxi3	4.07
6	70973298	70973448	Foxi3	4.07
6	70973298	70973448	Foxi3	4.07
6	71013498	71013648	Foxi3	4.07
6	71013498	71013648	Foxi3	4.07
6	71013498	71013648	Foxi3	4.07
6	71013498	71013648	Foxi3	4.07
6	71013498	71013648	Foxi3	4.07
6	71013498	71013648	Foxi3	4.07
6	71013498	71013648	Foxi3	4.07
6	71013698	71013848	Foxi3	4.07
6	71013698	71013848	Foxi3	4.07
6	71013698	71013848	Foxi3	4.07
6	71013698	71013848	Foxi3	4.07
6	71013698	71013848	Foxi3	4.07
6	71013698	71013848	Foxi3	4.07
6	71013698	71013848	Foxi3	4.07
6	71016998	71017148	Foxi3	4.07
6	71016998	71017148	Foxi3	4.07
6	71016998	71017148	Foxi3	4.07
6	71016998	71017148	Foxi3	4.07
6	71016998	71017148	Foxi3	4.07
6	71016998	71017148	Foxi3	4.07
6	71016998	71017148	Foxi3	4.07
6	71017540	71017740	Foxi3	4.07
6	71018098	71018248	Foxi3	4.07
6	71018098	71018248	Foxi3	4.07
6	71018098	71018248	Foxi3	4.07
6	71018098	71018248	Foxi3	4.07
6	71018098	71018248	Foxi3	4.07
6	71018098	71018248	Foxi3	4.07
6	71018098	71018248	Foxi3	4.07
6	71019585	71019785	Foxi3	4.07
6	71027716	71027916	Foxi3	4.07
6	71029797	71029997	Foxi3	4.07
6	112642585	112642785	Srgap3	0.14
6	112643308	112643508	Srgap3	0.14
6	112660415	112660615	Srgap3	0.14
6	112660855	112661055	Srgap3	0.14
6	112663814	112664014	Srgap3	0.14
6	112664693	112664893	Srgap3	0.14
6	112797539	112797739	Srgap3	0.14
6	112797928	112798128	Srgap3	0.14
6	112799244	112799444	Srgap3	0.14
6	112799584	112799784	Srgap3	0.14
6	112807526	112807726	Srgap3	0.14
6	112809935	112810135	Srgap3	0.14
6	112810023	112810223	Srgap3	0.14
6	112810504	112810704	Srgap3	0.14
6	112811357	112811557	Srgap3	0.14
6	112813833	112814033	Srgap3	0.14
6	112932298	112932448	Srgap3	0.14
6	112932298	112932448	Srgap3	0.14
6	112932298	112932448	Srgap3	0.14
6	112932298	112932448	Srgap3	0.14
6	112932298	112932448	Srgap3	0.14
6	112932298	112932448	Srgap3	0.14
6	112932298	112932448	Srgap3	0.14
6	112947198	112947348	Srgap3	0.14
6	112947198	112947348	Srgap3	0.14
6	112947198	112947348	Srgap3	0.14
6	112947198	112947348	Srgap3	0.14
6	112947198	112947348	Srgap3	0.14
6	112947198	112947348	Srgap3	0.14
6	112947198	112947348	Srgap3	0.14
6	112947398	112947548	Srgap3	0.14
6	112947398	112947548	Srgap3	0.14
6	112947398	112947548	Srgap3	0.14
6	112947398	112947548	Srgap3	0.14
6	112947398	112947548	Srgap3	0.14
6	112947398	112947548	Srgap3	0.14
6	112947398	112947548	Srgap3	0.14
6	112947498	112947648	Srgap3	0.14
6	112947498	112947648	Srgap3	0.14
6	112947498	112947648	Srgap3	0.14
6	112947498	112947648	Srgap3	0.14
6	112947498	112947648	Srgap3	0.14
6	112947498	112947648	Srgap3	0.14
6	112967998	112968148	Srgap3	0.14
6	112967998	112968148	Srgap3	0.14
6	112967998	112968148	Srgap3	0.14
6	112967998	112968148	Srgap3	0.14
6	112967998	112968148	Srgap3	0.14
6	112967998	112968148	Srgap3	0.14
6	113414798	113414948	Prrt3	1.06
6	113414798	113414948	Prrt3	1.06
6	113414798	113414948	Prrt3	1.06
6	113414798	113414948	Prrt3	1.06
6	113414798	113414948	Prrt3	1.06
6	113414798	113414948	Prrt3	1.06
6	113421998	113422148	Prrt3	1.06
6	113421998	113422148	Prrt3	1.06
6	113421998	113422148	Prrt3	1.06
6	113421998	113422148	Prrt3	1.06
6	113421998	113422148	Prrt3	1.06
6	113421998	113422148	Prrt3	1.06
6	113427598	113427748	Prrt3	1.06
6	113427598	113427748	Prrt3	1.06
6	113427598	113427748	Prrt3	1.06
6	113427598	113427748	Prrt3	1.06
6	113427598	113427748	Prrt3	1.06
6	113427598	113427748	Prrt3	1.06
6	113427798	113427948	Prrt3	1.06
6	113427798	113427948	Prrt3	1.06
6	113427798	113427948	Prrt3	1.06
6	113427798	113427948	Prrt3	1.06
6	113427798	113427948	Prrt3	1.06
6	113427798	113427948	Prrt3	1.06
6	113481698	113481848	Prrt3	1.06
6	113481698	113481848	Prrt3	1.06
6	113481698	113481848	Prrt3	1.06
6	113481698	113481848	Prrt3	1.06
6	113481698	113481848	Prrt3	1.06
6	113481698	113481848	Prrt3	1.06
6	113565898	113566048	Prrt3	1.06
6	113565898	113566048	Prrt3	1.06
6	113565898	113566048	Prrt3	1.06
6	113565898	113566048	Prrt3	1.06
6	113565898	113566048	Prrt3	1.06
6	113565898	113566048	Prrt3	1.06
6	113566098	113566248	Prrt3	1.06
6	113566098	113566248	Prrt3	1.06
6	113566098	113566248	Prrt3	1.06
6	113566098	113566248	Prrt3	1.06
6	113566098	113566248	Prrt3	1.06
6	113566098	113566248	Prrt3	1.06
6	113572398	113572548	Prrt3	1.06
6	113572398	113572548	Prrt3	1.06
6	113572398	113572548	Prrt3	1.06
6	113572398	113572548	Prrt3	1.06
6	113572398	113572548	Prrt3	1.06
6	113572398	113572548	Prrt3	1.06
6	113573398	113573548	Prrt3	1.06
6	113573398	113573548	Prrt3	1.06
6	113573398	113573548	Prrt3	1.06
6	113573398	113573548	Prrt3	1.06
6	113573398	113573548	Prrt3	1.06
6	113573398	113573548	Prrt3	1.06
6	113589198	113589348	Prrt3	1.06
6	113589198	113589348	Prrt3	1.06
6	113589198	113589348	Prrt3	1.06
6	113589198	113589348	Prrt3	1.06
6	113589198	113589348	Prrt3	1.06
6	113589198	113589348	Prrt3	1.06
6	113589398	113589548	Prrt3	1.06
6	113589398	113589548	Prrt3	1.06
6	113589398	113589548	Prrt3	1.06
6	113589398	113589548	Prrt3	1.06
6	113589398	113589548	Prrt3	1.06
6	113589398	113589548	Prrt3	1.06
6	117076836	117077036	Cxcl12	3.73
6	117078400	117078600	Cxcl12	3.73
6	117082203	117082403	Cxcl12	3.73
6	117082952	117083152	Cxcl12	3.73
6	117087260	117087460	Cxcl12	3.73
6	117089198	117089398	Cxcl12	3.73
6	117092663	117092863	Cxcl12	3.73
6	117092769	117092969	Cxcl12	3.73
6	117093280	117093480	Cxcl12	3.73
6	117094710	117094910	Cxcl12	3.73
6	117096298	117096448	Cxcl12	3.73
6	117096298	117096448	Cxcl12	3.73
6	117096298	117096448	Cxcl12	3.73
6	117096298	117096448	Cxcl12	3.73
6	117096298	117096448	Cxcl12	3.73
6	117096298	117096448	Cxcl12	3.73
6	117096298	117096448	Cxcl12	3.73
6	117152498	117152648	Cxcl12	3.73
6	117152498	117152648	Cxcl12	3.73
6	117152498	117152648	Cxcl12	3.73
6	117152498	117152648	Cxcl12	3.73
6	117152498	117152648	Cxcl12	3.73
6	117152498	117152648	Cxcl12	3.73
6	117152498	117152648	Cxcl12	3.73
6	117152698	117152848	Cxcl12	3.73
6	117152698	117152848	Cxcl12	3.73
6	117152698	117152848	Cxcl12	3.73
6	117152698	117152848	Cxcl12	3.73
6	117152698	117152848	Cxcl12	3.73
6	117152698	117152848	Cxcl12	3.73
6	117152698	117152848	Cxcl12	3.73
6	117166698	117166848	Cxcl12	3.73
6	117166698	117166848	Cxcl12	3.73
6	117166698	117166848	Cxcl12	3.73
6	117166698	117166848	Cxcl12	3.73
6	117166698	117166848	Cxcl12	3.73
6	117166698	117166848	Cxcl12	3.73
6	117166698	117166848	Cxcl12	3.73
6	117166798	117166948	Cxcl12	3.73
6	117166798	117166948	Cxcl12	3.73
6	117166798	117166948	Cxcl12	3.73
6	117166798	117166948	Cxcl12	3.73
6	117166798	117166948	Cxcl12	3.73
6	117166798	117166948	Cxcl12	3.73
6	117166798	117166948	Cxcl12	3.73
6	117167398	117167548	Cxcl12	3.73
6	117167398	117167548	Cxcl12	3.73
6	117167398	117167548	Cxcl12	3.73
6	117167398	117167548	Cxcl12	3.73
6	117167398	117167548	Cxcl12	3.73
6	117167398	117167548	Cxcl12	3.73
6	117167398	117167548	Cxcl12	3.73
6	117167598	117167748	Cxcl12	3.73
6	117167598	117167748	Cxcl12	3.73
6	117167598	117167748	Cxcl12	3.73
6	117167598	117167748	Cxcl12	3.73
6	117167598	117167748	Cxcl12	3.73
6	117167598	117167748	Cxcl12	3.73
6	117167598	117167748	Cxcl12	3.73
6	117232034	117232234	Cxcl12	3.73
6	117234334	117234534	Cxcl12	3.73
6	117241196	117241396	Cxcl12	3.73
6	117242798	117242948	Cxcl12	3.73
6	117242798	117242948	Cxcl12	3.73
6	117242798	117242948	Cxcl12	3.73
6	117242798	117242948	Cxcl12	3.73
6	117242798	117242948	Cxcl12	3.73
6	117242798	117242948	Cxcl12	3.73
6	117242798	117242948	Cxcl12	3.73
6	117242895	117243095	Cxcl12	3.73
6	119324998	119325148	Lrtm2	0.20
6	119324998	119325148	Lrtm2	0.20
6	119324998	119325148	Lrtm2	0.20
6	119324998	119325148	Lrtm2	0.20
6	119324998	119325148	Lrtm2	0.20
6	119324998	119325148	Lrtm2	0.20
6	119325098	119325248	Lrtm2	0.20
6	119325098	119325248	Lrtm2	0.20
6	119325098	119325248	Lrtm2	0.20
6	119325098	119325248	Lrtm2	0.20
6	119325098	119325248	Lrtm2	0.20
6	119325098	119325248	Lrtm2	0.20
6	119418898	119419048	Lrtm2	0.20
6	119418898	119419048	Lrtm2	0.20
6	119418898	119419048	Lrtm2	0.20
6	119418898	119419048	Lrtm2	0.20
6	119418898	119419048	Lrtm2	0.20
6	119418898	119419048	Lrtm2	0.20
6	122602298	122602448	Gdf3	1.22
6	122602298	122602448	Gdf3	1.22
6	122602298	122602448	Gdf3	1.22
6	122602298	122602448	Gdf3	1.22
6	122602298	122602448	Gdf3	1.22
6	122602298	122602448	Gdf3	1.22
6	122689398	122689548	Gdf3	1.22
6	122689398	122689548	Gdf3	1.22
6	122689398	122689548	Gdf3	1.22
6	122689398	122689548	Gdf3	1.22
6	122689398	122689548	Gdf3	1.22
6	122689398	122689548	Gdf3	1.22
6	145770098	145770248	Bhlhe41	2.34
6	145770098	145770248	Bhlhe41	2.34
6	145770098	145770248	Bhlhe41	2.34
6	145770098	145770248	Bhlhe41	2.34
6	145770098	145770248	Bhlhe41	2.34
6	145770098	145770248	Bhlhe41	2.34
6	145770098	145770248	Bhlhe41	2.34
6	145770198	145770348	Bhlhe41	2.34
6	145770198	145770348	Bhlhe41	2.34
6	145770198	145770348	Bhlhe41	2.34
6	145770198	145770348	Bhlhe41	2.34
6	145770198	145770348	Bhlhe41	2.34
6	145770198	145770348	Bhlhe41	2.34
6	145770198	145770348	Bhlhe41	2.34
6	145782475	145782675	Bhlhe41	2.34
6	145783532	145783732	Bhlhe41	2.34
6	145790596	145790796	Bhlhe41	2.34
6	145791286	145791486	Bhlhe41	2.34
6	145791488	145791688	Bhlhe41	2.34
6	145792124	145792324	Bhlhe41	2.34
6	145850298	145850448	Bhlhe41	2.34
6	145850298	145850448	Bhlhe41	2.34
6	145850298	145850448	Bhlhe41	2.34
6	145850298	145850448	Bhlhe41	2.34
6	145850298	145850448	Bhlhe41	2.34
6	145850298	145850448	Bhlhe41	2.34
6	145850298	145850448	Bhlhe41	2.34
6	145863998	145864148	Bhlhe41	2.34
6	145863998	145864148	Bhlhe41	2.34
6	145863998	145864148	Bhlhe41	2.34
6	145863998	145864148	Bhlhe41	2.34
6	145863998	145864148	Bhlhe41	2.34
6	145863998	145864148	Bhlhe41	2.34
6	145863998	145864148	Bhlhe41	2.34
6	145864198	145864348	Bhlhe41	2.34
6	145864198	145864348	Bhlhe41	2.34
6	145864198	145864348	Bhlhe41	2.34
6	145864198	145864348	Bhlhe41	2.34
6	145864198	145864348	Bhlhe41	2.34
6	145864198	145864348	Bhlhe41	2.34
6	145864198	145864348	Bhlhe41	2.34
6	145926798	145926948	Bhlhe41	2.34
6	145926798	145926948	Bhlhe41	2.34
6	145926798	145926948	Bhlhe41	2.34
6	145926798	145926948	Bhlhe41	2.34
6	145926798	145926948	Bhlhe41	2.34
6	145926798	145926948	Bhlhe41	2.34
6	145926798	145926948	Bhlhe41	2.34
6	145926998	145927148	Bhlhe41	2.34
6	145926998	145927148	Bhlhe41	2.34
6	145926998	145927148	Bhlhe41	2.34
6	145926998	145927148	Bhlhe41	2.34
6	145926998	145927148	Bhlhe41	2.34
6	145926998	145927148	Bhlhe41	2.34
6	145926998	145927148	Bhlhe41	2.34
6	145931501	145931701	Bhlhe41	2.34
6	145932007	145932207	Bhlhe41	2.34
6	145935701	145935901	Bhlhe41	2.34
6	145936301	145936501	Bhlhe41	2.34
6	145936802	145937002	Bhlhe41	2.34
6	145936951	145937151	Bhlhe41	2.34
6	145937018	145937218	Bhlhe41	2.34
6	145939167	145939367	Bhlhe41	2.34
6	145940434	145940634	Bhlhe41	2.34
6	145949498	145949648	Bhlhe41	2.34
6	145949498	145949648	Bhlhe41	2.34
6	145949498	145949648	Bhlhe41	2.34
6	145949498	145949648	Bhlhe41	2.34
6	145949498	145949648	Bhlhe41	2.34
6	145949498	145949648	Bhlhe41	2.34
7	19489039	19489189	Zfp296	1.68
7	19489039	19489189	Zfp296	1.68
7	19489039	19489189	Zfp296	1.68
7	19527939	19528089	Zfp296	1.68
7	19527939	19528089	Zfp296	1.68
7	19527939	19528089	Zfp296	1.68
7	19578139	19578289	Zfp296	1.68
7	19578139	19578289	Zfp296	1.68
7	19578139	19578289	Zfp296	1.68
7	19578239	19578389	Zfp296	1.68
7	19578239	19578389	Zfp296	1.68
7	19578239	19578389	Zfp296	1.68
7	43787039	43787189	Klk7	0.10
7	43787039	43787189	Klk7	0.10
7	43787039	43787189	Klk7	0.10
7	43812139	43812289	Klk7	0.10
7	43812139	43812289	Klk7	0.10
7	43812139	43812289	Klk7	0.10
7	43812339	43812489	Klk7	0.10
7	43812339	43812489	Klk7	0.10
7	43812339	43812489	Klk7	0.10
7	43825239	43825389	Klk7	0.10
7	43825239	43825389	Klk7	0.10
7	43825239	43825389	Klk7	0.10
7	43873939	43874089	Klk7	0.10
7	43873939	43874089	Klk7	0.10
7	43873939	43874089	Klk7	0.10
7	49186839	49186989	Nav2	1.75
7	49186839	49186989	Nav2	1.75
7	49186839	49186989	Nav2	1.75
7	49212339	49212489	Nav2	1.75
7	49212339	49212489	Nav2	1.75
7	49212339	49212489	Nav2	1.75
7	49219339	49219489	Nav2	1.75
7	49219339	49219489	Nav2	1.75
7	49219339	49219489	Nav2	1.75
7	49219539	49219689	Nav2	1.75
7	49219539	49219689	Nav2	1.75
7	49219539	49219689	Nav2	1.75
7	49273239	49273389	Nav2	1.75
7	49273239	49273389	Nav2	1.75
7	49273239	49273389	Nav2	1.75
7	49320239	49320389	Nav2	1.75
7	49320239	49320389	Nav2	1.75
7	49320239	49320389	Nav2	1.75
7	49320339	49320489	Nav2	1.75
7	49320339	49320489	Nav2	1.75
7	49320339	49320489	Nav2	1.75
7	49324239	49324389	Nav2	1.75
7	49324239	49324389	Nav2	1.75
7	49324239	49324389	Nav2	1.75
7	49341939	49342089	Nav2	1.75
7	49341939	49342089	Nav2	1.75
7	49341939	49342089	Nav2	1.75
7	49342139	49342289	Nav2	1.75
7	49342139	49342289	Nav2	1.75
7	49342139	49342289	Nav2	1.75
7	49346039	49346189	Nav2	1.75
7	49346039	49346189	Nav2	1.75
7	49346039	49346189	Nav2	1.75
7	57538939	57539089	Gabrb3	1.94
7	57538939	57539089	Gabrb3	1.94
7	57538939	57539089	Gabrb3	1.94
7	57549939	57550089	Gabrb3	1.94
7	57549939	57550089	Gabrb3	1.94
7	57549939	57550089	Gabrb3	1.94
7	62467739	62467889	Magel2	2.02
7	62467739	62467889	Magel2	2.02
7	62467739	62467889	Magel2	2.02
7	64412007	64412207	Apba2	2.26
7	64412712	64412912	Apba2	2.26
7	64412946	64413146	Apba2	2.26
7	64413340	64413540	Apba2	2.26
7	64417017	64417217	Apba2	2.26
7	64417370	64417570	Apba2	2.26
7	64418103	64418303	Apba2	2.26
7	64418218	64418418	Apba2	2.26
7	64418969	64419169	Apba2	2.26
7	64420925	64421125	Apba2	2.26
7	64464239	64464389	Apba2	2.26
7	64464239	64464389	Apba2	2.26
7	64464239	64464389	Apba2	2.26
7	64464239	64464389	Apba2	2.26
7	64517739	64517889	Apba2	2.26
7	64517739	64517889	Apba2	2.26
7	64517739	64517889	Apba2	2.26
7	64517739	64517889	Apba2	2.26
7	64517939	64518089	Apba2	2.26
7	64517939	64518089	Apba2	2.26
7	64517939	64518089	Apba2	2.26
7	64517939	64518089	Apba2	2.26
7	64562693	64562893	Apba2	2.26
7	64562874	64563074	Apba2	2.26
7	64569639	64569789	Apba2	2.26
7	64569639	64569789	Apba2	2.26
7	64569639	64569789	Apba2	2.26
7	64569639	64569789	Apba2	2.26
7	64569994	64570194	Apba2	2.26
7	64571505	64571705	Apba2	2.26
7	99173239	99173389	Mtap6	0.27
7	99173239	99173389	Mtap6	0.27
7	99173239	99173389	Mtap6	0.27
7	99252039	99252189	Mtap6	0.27
7	99252039	99252189	Mtap6	0.27
7	99252039	99252189	Mtap6	0.27
7	99252239	99252389	Mtap6	0.27
7	99252239	99252389	Mtap6	0.27
7	99252239	99252389	Mtap6	0.27
7	99267239	99267389	Mtap6	0.27
7	99267239	99267389	Mtap6	0.27
7	99267239	99267389	Mtap6	0.27
7	99267339	99267489	Mtap6	0.27
7	99267339	99267489	Mtap6	0.27
7	99267339	99267489	Mtap6	0.27
7	99326139	99326289	Mtap6	0.27
7	99326139	99326289	Mtap6	0.27
7	99326139	99326289	Mtap6	0.27
7	99355839	99355989	Mtap6	0.27
7	99355839	99355989	Mtap6	0.27
7	99355839	99355989	Mtap6	0.27
7	120077039	120077189	Zp2	0.75
7	120077039	120077189	Zp2	0.75
7	120077039	120077189	Zp2	0.75
7	126742539	126742689	Coro1a	3.07
7	126742539	126742689	Fam57b	1.83
7	126742539	126742689	Coro1a	3.07
7	126742539	126742689	Fam57b	1.83
7	126742539	126742689	Coro1a	3.07
7	126742539	126742689	Fam57b	1.83
7	126742739	126742889	Coro1a	3.07
7	126742739	126742889	Fam57b	1.83
7	126742739	126742889	Coro1a	3.07
7	126742739	126742889	Fam57b	1.83
7	126742739	126742889	Coro1a	3.07
7	126742739	126742889	Fam57b	1.83
7	126781339	126781489	Coro1a	3.07
7	126781339	126781489	Fam57b	1.83
7	126781339	126781489	Coro1a	3.07
7	126781339	126781489	Fam57b	1.83
7	126781339	126781489	Coro1a	3.07
7	126781339	126781489	Fam57b	1.83
7	126781439	126781589	Coro1a	3.07
7	126781439	126781589	Fam57b	1.83
7	126781439	126781589	Coro1a	3.07
7	126781439	126781589	Fam57b	1.83
7	126781439	126781589	Coro1a	3.07
7	126781439	126781589	Fam57b	1.83
7	126782139	126782289	Coro1a	3.07
7	126782139	126782289	Fam57b	1.83
7	126782139	126782289	Coro1a	3.07
7	126782139	126782289	Fam57b	1.83
7	126782139	126782289	Coro1a	3.07
7	126782139	126782289	Fam57b	1.83
7	126835439	126835589	Fam57b	1.83
7	126835439	126835589	Fam57b	1.83
7	126835439	126835589	Fam57b	1.83
7	126835639	126835789	Fam57b	1.83
7	126835639	126835789	Fam57b	1.83
7	126835639	126835789	Fam57b	1.83
7	126835839	126835989	Fam57b	1.83
7	126835839	126835989	Fam57b	1.83
7	126835839	126835989	Fam57b	1.83
7	129157239	129157389	Ppapdc1a	2.60
7	129157239	129157389	Ppapdc1a	2.60
7	129157239	129157389	Ppapdc1a	2.60
7	129157239	129157389	Ppapdc1a	2.60
7	129167153	129167353	Ppapdc1a	2.60
7	129169773	129169973	Ppapdc1a	2.60
7	129171324	129171524	Ppapdc1a	2.60
7	129172619	129172819	Ppapdc1a	2.60
7	129176880	129177080	Ppapdc1a	2.60
7	129177413	129177613	Ppapdc1a	2.60
7	129180342	129180542	Ppapdc1a	2.60
7	129182182	129182382	Ppapdc1a	2.60
7	129185131	129185331	Ppapdc1a	2.60
7	129185869	129186069	Ppapdc1a	2.60
7	129241439	129241589	Ppapdc1a	2.60
7	129241439	129241589	Ppapdc1a	2.60
7	129241439	129241589	Ppapdc1a	2.60
7	129241439	129241589	Ppapdc1a	2.60
7	129241839	129241989	Ppapdc1a	2.60
7	129241839	129241989	Ppapdc1a	2.60
7	129241839	129241989	Ppapdc1a	2.60
7	129241839	129241989	Ppapdc1a	2.60
7	129242039	129242189	Ppapdc1a	2.60
7	129242039	129242189	Ppapdc1a	2.60
7	129242039	129242189	Ppapdc1a	2.60
7	129242039	129242189	Ppapdc1a	2.60
7	129242139	129242289	Ppapdc1a	2.60
7	129242139	129242289	Ppapdc1a	2.60
7	129242139	129242289	Ppapdc1a	2.60
7	129242139	129242289	Ppapdc1a	2.60
7	129246139	129246289	Ppapdc1a	2.60
7	129246139	129246289	Ppapdc1a	2.60
7	129246139	129246289	Ppapdc1a	2.60
7	129246139	129246289	Ppapdc1a	2.60
7	129313812	129314012	Ppapdc1a	2.60
7	129314808	129315008	Ppapdc1a	2.60
7	129318226	129318426	Ppapdc1a	2.60
7	129318530	129318730	Ppapdc1a	2.60
7	135316140	135316340	Foxi2	0.45
7	135316590	135316790	Foxi2	0.45
7	135318043	135318243	Foxi2	0.45
7	135318862	135319062	Foxi2	0.45
7	135326091	135326291	Foxi2	0.45
7	135327762	135327962	Foxi2	0.45
7	135331854	135332054	Foxi2	0.45
7	135332639	135332789	Foxi2	0.45
7	135332639	135332789	Foxi2	0.45
7	135332639	135332789	Foxi2	0.45
7	135332639	135332789	Foxi2	0.45
7	135334455	135334655	Foxi2	0.45
7	135337012	135337212	Foxi2	0.45
7	135339282	135339482	Foxi2	0.45
7	135411639	135411789	Foxi2	0.45
7	135411639	135411789	Foxi2	0.45
7	135411639	135411789	Foxi2	0.45
7	135411639	135411789	Foxi2	0.45
7	135439339	135439489	Foxi2	0.45
7	135439339	135439489	Foxi2	0.45
7	135439339	135439489	Foxi2	0.45
7	135439339	135439489	Foxi2	0.45
7	135478339	135478489	Foxi2	0.45
7	135478339	135478489	Foxi2	0.45
7	135478339	135478489	Foxi2	0.45
7	135478339	135478489	Foxi2	0.45
7	135481663	135481863	Foxi2	0.45
7	135482212	135482412	Foxi2	0.45
7	135482958	135483158	Foxi2	0.45
7	135484265	135484465	Foxi2	0.45
7	139857639	139857789	Utf1	6.95
7	139857639	139857789	Utf1	6.95
7	139857639	139857789	Utf1	6.95
7	139916839	139916989	Utf1	6.95
7	139916839	139916989	Utf1	6.95
7	139916839	139916989	Utf1	6.95
7	139943739	139943889	Utf1	6.95
7	139943739	139943889	Utf1	6.95
7	139943739	139943889	Utf1	6.95
7	139943839	139943989	Utf1	6.95
7	139943839	139943989	Utf1	6.95
7	139943839	139943989	Utf1	6.95
7	139945639	139945789	Utf1	6.95
7	139945639	139945789	Utf1	6.95
7	139945639	139945789	Utf1	6.95
7	139960239	139960389	Utf1	6.95
7	139960239	139960389	Utf1	6.95
7	139960239	139960389	Utf1	6.95
7	139960439	139960589	Utf1	6.95
7	139960439	139960589	Utf1	6.95
7	139960439	139960589	Utf1	6.95
7	139973139	139973289	Utf1	6.95
7	139973139	139973289	Utf1	6.95
7	139973139	139973289	Utf1	6.95
7	139976139	139976289	Utf1	6.95
7	139976139	139976289	Utf1	6.95
7	139976139	139976289	Utf1	6.95
7	141460439	141460589	Cend1	2.92
7	141460439	141460589	Cend1	2.92
7	141460439	141460589	Cend1	2.92
7	141512539	141512689	Cend1	2.92
7	141512539	141512689	Cend1	2.92
7	141512539	141512689	Cend1	2.92
7	141519239	141519389	Cend1	2.92
7	141519239	141519389	Cend1	2.92
7	141519239	141519389	Cend1	2.92
10	4173962	4174162	Akap12	3.72
10	4174882	4175082	Akap12	3.72
10	4182803	4182953	Akap12	3.72
10	4182803	4182953	Akap12	3.72
10	4182803	4182953	Akap12	3.72
10	4182803	4182953	Akap12	3.72
10	4182803	4182953	Akap12	3.72
10	4183003	4183153	Akap12	3.72
10	4183003	4183153	Akap12	3.72
10	4183003	4183153	Akap12	3.72
10	4183003	4183153	Akap12	3.72
10	4183003	4183153	Akap12	3.72
10	4183319	4183519	Akap12	3.72
10	4184043	4184243	Akap12	3.72
10	4187197	4187397	Akap12	3.72
10	4187239	4187439	Akap12	3.72
10	4187910	4188110	Akap12	3.72
10	4187983	4188183	Akap12	3.72
10	4191466	4191666	Akap12	3.72
10	4195822	4196022	Akap12	3.72
10	4266103	4266253	Akap12	3.72
10	4266103	4266253	Akap12	3.72
10	4266103	4266253	Akap12	3.72
10	4266103	4266253	Akap12	3.72
10	4266103	4266253	Akap12	3.72
10	4326544	4326744	Akap12	3.72
10	4329064	4329264	Akap12	3.72
10	4337508	4337708	Akap12	3.72
10	4337674	4337874	Akap12	3.72
10	19850203	19850353	Slc35d3	2.20
10	19850203	19850353	Slc35d3	2.20
10	19850203	19850353	Slc35d3	2.20
10	19850203	19850353	Slc35d3	2.20
10	19856703	19856853	Slc35d3	2.20
10	19856703	19856853	Slc35d3	2.20
10	19856703	19856853	Slc35d3	2.20
10	19856703	19856853	Slc35d3	2.20
10	19856903	19857053	Slc35d3	2.20
10	19856903	19857053	Slc35d3	2.20
10	19856903	19857053	Slc35d3	2.20
10	19856903	19857053	Slc35d3	2.20
10	21042508	21042708	Myb	1.59
10	21043808	21044008	Myb	1.59
10	21066437	21066637	Myb	1.59
10	21067195	21067395	Myb	1.59
10	21071003	21071153	Myb	1.59
10	21071003	21071153	Myb	1.59
10	21071003	21071153	Myb	1.59
10	21071003	21071153	Myb	1.59
10	21071003	21071153	Myb	1.59
10	21072715	21072915	Myb	1.59
10	21073126	21073326	Myb	1.59
10	21158903	21159053	Myb	1.59
10	21158903	21159053	Myb	1.59
10	21158903	21159053	Myb	1.59
10	21158903	21159053	Myb	1.59
10	21158903	21159053	Myb	1.59
10	21159103	21159253	Myb	1.59
10	21159103	21159253	Myb	1.59
10	21159103	21159253	Myb	1.59
10	21159103	21159253	Myb	1.59
10	21159103	21159253	Myb	1.59
10	21198641	21198841	Myb	1.59
10	21199094	21199294	Myb	1.59
10	21199678	21199878	Myb	1.59
10	21199782	21199982	Myb	1.59
10	21200879	21201079	Myb	1.59
10	21201802	21202002	Myb	1.59
10	21210006	21210206	Myb	1.59
10	21210944	21211144	Myb	1.59
10	52596616	52596816	Slc35f1	0.95
10	52598522	52598722	Slc35f1	0.95
10	52599228	52599428	Slc35f1	0.95
10	52599738	52599938	Slc35f1	0.95
10	52603880	52604080	Slc35f1	0.95
10	52604812	52605012	Slc35f1	0.95
10	52606461	52606661	Slc35f1	0.95
10	52607736	52607936	Slc35f1	0.95
10	52616739	52616939	Slc35f1	0.95
10	52616991	52617191	Slc35f1	0.95
10	52747284	52747484	Slc35f1	0.95
10	52749472	52749672	Slc35f1	0.95
10	52750303	52750453	Slc35f1	0.95
10	52750303	52750453	Slc35f1	0.95
10	52750303	52750453	Slc35f1	0.95
10	52750303	52750453	Slc35f1	0.95
10	52750303	52750453	Slc35f1	0.95
10	52751049	52751249	Slc35f1	0.95
10	52753661	52753861	Slc35f1	0.95
10	68635397	68635597	Tmem26	0.88
10	68638731	68638931	Tmem26	0.88
10	68640963	68641163	Tmem26	0.88
10	68643532	68643732	Tmem26	0.88
10	68644285	68644485	Tmem26	0.88
10	68646252	68646452	Tmem26	0.88
10	68649124	68649324	Tmem26	0.88
10	68652357	68652557	Tmem26	0.88
10	68653186	68653386	Tmem26	0.88
10	68653857	68654057	Tmem26	0.88
10	68781912	68782112	Tmem26	0.88
10	68782433	68782633	Tmem26	0.88
10	68785869	68786069	Tmem26	0.88
10	68787250	68787450	Tmem26	0.88
10	68787597	68787797	Tmem26	0.88
10	68802003	68802153	Tmem26	0.88
10	68802003	68802153	Tmem26	0.88
10	68802003	68802153	Tmem26	0.88
10	68802003	68802153	Tmem26	0.88
10	80746903	80747053	Jsrp1	0.21
10	80746903	80747053	Jsrp1	0.21
10	80746903	80747053	Jsrp1	0.21
10	80746903	80747053	Jsrp1	0.21
10	81169103	81169253	Atcay	0.42
10	81169103	81169253	Atcay	0.42
10	81169103	81169253	Atcay	0.42
10	81169103	81169253	Atcay	0.42
10	81169203	81169353	Atcay	0.42
10	81169203	81169353	Atcay	0.42
10	81169203	81169353	Atcay	0.42
10	81169203	81169353	Atcay	0.42
10	81230803	81230953	Atcay	0.42
10	81230803	81230953	Atcay	0.42
10	81230803	81230953	Atcay	0.42
10	81230803	81230953	Atcay	0.42
10	81230903	81231053	Atcay	0.42
10	81230903	81231053	Atcay	0.42
10	81230903	81231053	Atcay	0.42
10	81230903	81231053	Atcay	0.42
10	81238803	81238953	Atcay	0.42
10	81238803	81238953	Atcay	0.42
10	81238803	81238953	Atcay	0.42
10	81238803	81238953	Atcay	0.42
10	81239003	81239153	Atcay	0.42
10	81239003	81239153	Atcay	0.42
10	81239003	81239153	Atcay	0.42
10	81239003	81239153	Atcay	0.42
10	81279803	81279953	Atcay	0.42
10	81279803	81279953	Atcay	0.42
10	81279803	81279953	Atcay	0.42
10	81279803	81279953	Atcay	0.42
10	81288003	81288153	Atcay	0.42
10	81288003	81288153	Atcay	0.42
10	81288003	81288153	Atcay	0.42
10	81288003	81288153	Atcay	0.42
10	81288203	81288353	Atcay	0.42
10	81288203	81288353	Atcay	0.42
10	81288203	81288353	Atcay	0.42
10	81288203	81288353	Atcay	0.42
11	31293874	31294074	Stc2	0.20
11	31293953	31294153	Stc2	0.20
11	31293986	31294186	Stc2	0.20
11	31296664	31296864	Stc2	0.20
11	31297760	31297960	Stc2	0.20
11	31298366	31298566	Stc2	0.20
11	31309125	31309275	Stc2	0.20
11	31309125	31309275	Stc2	0.20
11	31427581	31427781	Stc2	0.20
11	31429908	31430108	Stc2	0.20
11	31432288	31432488	Stc2	0.20
11	31432929	31433129	Stc2	0.20
11	31436811	31437011	Stc2	0.20
11	31436899	31437099	Stc2	0.20
11	31442965	31443165	Stc2	0.20
11	31443424	31443624	Stc2	0.20
11	68865925	68866075	Arhgef15	0.09
11	68870025	68870175	Arhgef15	0.09
11	68870125	68870275	Arhgef15	0.09
11	68900725	68900875	Arhgef15	0.09
11	69025325	69025475	Arhgef15	0.09
11	69033525	69033675	Arhgef15	0.09
11	69054025	69054175	Arhgef15	0.09
11	75162025	75162175	Rtn4rl1	0.82
11	75165325	75165475	Rtn4rl1	0.82
11	75169525	75169675	Rtn4rl1	0.82
11	75169625	75169775	Rtn4rl1	0.82
11	75171225	75171375	Rtn4rl1	0.82
11	75172225	75172375	Rtn4rl1	0.82
11	75172325	75172475	Rtn4rl1	0.82
11	75193125	75193275	Rtn4rl1	0.82
11	75193225	75193375	Rtn4rl1	0.82
11	75203725	75203875	Rtn4rl1	0.82
11	75234925	75235075	Rtn4rl1	0.82
11	75273425	75273575	Rtn4rl1	0.82
11	77805725	77805875	Pipox	2.75
11	77893025	77893175	Pipox	2.75
11	77893225	77893375	Pipox	2.75
11	77893825	77893975	Pipox	2.75
11	77893925	77894075	Pipox	2.75
11	77894025	77894175	Pipox	2.75
11	77894125	77894275	Pipox	2.75
11	77897525	77897675	Pipox	2.75
11	77897625	77897775	Pipox	2.75
11	77903525	77903675	Pipox	2.75
11	77906325	77906475	Pipox	2.75
11	77948125	77948275	Pipox	2.75
12	44239656	44239856	Nrcam	1.00
12	44241175	44241375	Nrcam	1.00
12	44244055	44244255	Nrcam	1.00
12	44245177	44245377	Nrcam	1.00
12	44246240	44246440	Nrcam	1.00
12	44246847	44247047	Nrcam	1.00
12	44246866	44247066	Nrcam	1.00
12	44247949	44248149	Nrcam	1.00
12	44249458	44249658	Nrcam	1.00
12	44252073	44252273	Nrcam	1.00
12	44364087	44364237	Nrcam	1.00
12	44364087	44364237	Nrcam	1.00
12	44364087	44364237	Nrcam	1.00
12	44384307	44384507	Nrcam	1.00
12	44386481	44386681	Nrcam	1.00
12	44388185	44388385	Nrcam	1.00
12	44388855	44389055	Nrcam	1.00
12	85140487	85140637	Rps6kl1	1.66
12	85140487	85140637	Rps6kl1	1.66
12	85140687	85140837	Rps6kl1	1.66
12	85140687	85140837	Rps6kl1	1.66
12	85198187	85198337	Rps6kl1	1.66
12	85198187	85198337	Rps6kl1	1.66
12	85224887	85225037	Rps6kl1	1.66
12	85224887	85225037	Rps6kl1	1.66
12	87190487	87190637	4933437F05Rik	1.57
12	87190487	87190637	4933437F05Rik	1.57
12	87199387	87199537	4933437F05Rik	1.57
12	87199387	87199537	4933437F05Rik	1.57
12	87199587	87199737	4933437F05Rik	1.57
12	87199587	87199737	4933437F05Rik	1.57
12	87237387	87237537	4933437F05Rik	1.57
12	87237387	87237537	4933437F05Rik	1.57
12	87324487	87324637	4933437F05Rik	1.57
12	87324487	87324637	4933437F05Rik	1.57
12	117435452	117435652	Rapgef5	3.17
12	117435863	117436063	Rapgef5	3.17
12	117436185	117436385	Rapgef5	3.17
12	117436394	117436594	Rapgef5	3.17
12	117438001	117438201	Rapgef5	3.17
12	117438101	117438301	Rapgef5	3.17
12	117438733	117438933	Rapgef5	3.17
12	117439787	117439987	Rapgef5	3.17
12	117442530	117442730	Rapgef5	3.17
12	117444232	117444432	Rapgef5	3.17
12	117499587	117499737	Rapgef5	3.17
12	117499587	117499737	Rapgef5	3.17
12	117499587	117499737	Rapgef5	3.17
12	117569287	117569437	Rapgef5	3.17
12	117569287	117569437	Rapgef5	3.17
12	117569287	117569437	Rapgef5	3.17
12	117571149	117571349	Rapgef5	3.17
12	117573626	117573826	Rapgef5	3.17
12	117583498	117583698	Rapgef5	3.17
12	117584555	117584755	Rapgef5	3.17
12	118791887	118792037	Sp8	7.00
12	118791887	118792037	Sp8	7.00
12	118813987	118814137	Sp8	7.00
12	118813987	118814137	Sp8	7.00
12	118814087	118814237	Sp8	7.00
12	118814087	118814237	Sp8	7.00
12	118931087	118931237	Sp8	7.00
12	118931087	118931237	Sp8	7.00
12	118931187	118931337	Sp8	7.00
12	118931187	118931337	Sp8	7.00
14	55081328	55081478	Jph4	0.30
14	55081328	55081478	Jph4	0.30
14	55081328	55081478	Jph4	0.30
14	55081428	55081578	Jph4	0.30
14	55081428	55081578	Jph4	0.30
14	55081428	55081578	Jph4	0.30
14	55082228	55082378	Jph4	0.30
14	55082228	55082378	Jph4	0.30
14	55082228	55082378	Jph4	0.30
14	55082428	55082578	Jph4	0.30
14	55082428	55082578	Jph4	0.30
14	55082428	55082578	Jph4	0.30
14	55115628	55115778	Jph4	0.30
14	55115628	55115778	Jph4	0.30
14	55115628	55115778	Jph4	0.30
14	55115728	55115878	Jph4	0.30
14	55115728	55115878	Jph4	0.30
14	55115728	55115878	Jph4	0.30
14	55116728	55116878	Jph4	0.30
14	55116728	55116878	Jph4	0.30
14	55116728	55116878	Jph4	0.30
14	55116928	55117078	Jph4	0.30
14	55116928	55117078	Jph4	0.30
14	55116928	55117078	Jph4	0.30
14	55117028	55117178	Jph4	0.30
14	55117028	55117178	Jph4	0.30
14	55117028	55117178	Jph4	0.30
14	55162028	55162178	Jph4	0.30
14	55162028	55162178	Jph4	0.30
14	55162028	55162178	Jph4	0.30
14	55168528	55168678	Jph4	0.30
14	55168528	55168678	Jph4	0.30
14	55168528	55168678	Jph4	0.30
14	55168628	55168778	Jph4	0.30
14	55168628	55168778	Jph4	0.30
14	55168628	55168778	Jph4	0.30
14	60415128	60415278	Fam123a	1.01
14	60415128	60415278	Fam123a	1.01
14	60415128	60415278	Fam123a	1.01
14	60447128	60447278	Fam123a	1.01
14	60447128	60447278	Fam123a	1.01
14	60447128	60447278	Fam123a	1.01
14	60447328	60447478	Fam123a	1.01
14	60447328	60447478	Fam123a	1.01
14	60447328	60447478	Fam123a	1.01
14	63500428	63500578	Tdh	4.81
14	63500428	63500578	Tdh	4.81
14	63500428	63500578	Tdh	4.81
14	63500528	63500678	Tdh	4.81
14	63500528	63500678	Tdh	4.81
14	63500528	63500678	Tdh	4.81
14	63500728	63500878	Tdh	4.81
14	63500728	63500878	Tdh	4.81
14	63500728	63500878	Tdh	4.81
14	63576428	63576578	Tdh	4.81
14	63576428	63576578	Tdh	4.81
14	63576428	63576578	Tdh	4.81
14	63606028	63606178	Tdh	4.81
14	63606028	63606178	Tdh	4.81
14	63606028	63606178	Tdh	4.81
14	68936880	68937080	Stc1	2.46
14	68938053	68938253	Stc1	2.46
14	68939303	68939503	Stc1	2.46
14	68941557	68941757	Stc1	2.46
14	68951019	68951219	Stc1	2.46
14	68953942	68954142	Stc1	2.46
14	68954450	68954650	Stc1	2.46
14	68955605	68955805	Stc1	2.46
14	68956783	68956983	Stc1	2.46
14	68957628	68957828	Stc1	2.46
14	68973728	68973878	Stc1	2.46
14	68973728	68973878	Stc1	2.46
14	68973728	68973878	Stc1	2.46
14	68973728	68973878	Stc1	2.46
14	69019328	69019478	Stc1	2.46
14	69019328	69019478	Stc1	2.46
14	69019328	69019478	Stc1	2.46
14	69019328	69019478	Stc1	2.46
14	69030128	69030278	Stc1	2.46
14	69030128	69030278	Stc1	2.46
14	69030128	69030278	Stc1	2.46
14	69030128	69030278	Stc1	2.46
14	69091647	69091847	Stc1	2.46
14	69093150	69093350	Stc1	2.46
14	69102945	69103145	Stc1	2.46
14	69103294	69103494	Stc1	2.46
14	111590549	111590749	Slitrk5	1.33
14	111591457	111591657	Slitrk5	1.33
14	111593761	111593961	Slitrk5	1.33
14	111594252	111594452	Slitrk5	1.33
14	111596559	111596759	Slitrk5	1.33
14	111597623	111597823	Slitrk5	1.33
14	111598552	111598752	Slitrk5	1.33
14	111599863	111600063	Slitrk5	1.33
14	111605549	111605749	Slitrk5	1.33
14	111606349	111606549	Slitrk5	1.33
14	111676228	111676378	Slitrk5	1.33
14	111676228	111676378	Slitrk5	1.33
14	111676228	111676378	Slitrk5	1.33
14	111676228	111676378	Slitrk5	1.33
14	111676328	111676478	Slitrk5	1.33
14	111676328	111676478	Slitrk5	1.33
14	111676328	111676478	Slitrk5	1.33
14	111676328	111676478	Slitrk5	1.33
14	111681628	111681778	Slitrk5	1.33
14	111681628	111681778	Slitrk5	1.33
14	111681628	111681778	Slitrk5	1.33
14	111681628	111681778	Slitrk5	1.33
14	111681728	111681878	Slitrk5	1.33
14	111681728	111681878	Slitrk5	1.33
14	111681728	111681878	Slitrk5	1.33
14	111681728	111681878	Slitrk5	1.33
14	111748196	111748396	Slitrk5	1.33
14	111749558	111749758	Slitrk5	1.33
14	111750443	111750643	Slitrk5	1.33
14	111751277	111751477	Slitrk5	1.33
14	111753728	111753878	Slitrk5	1.33
14	111753728	111753878	Slitrk5	1.33
14	111753728	111753878	Slitrk5	1.33
14	111753728	111753878	Slitrk5	1.33
14	111753828	111753978	Slitrk5	1.33
14	111753828	111753978	Slitrk5	1.33
14	111753828	111753978	Slitrk5	1.33
14	111753828	111753978	Slitrk5	1.33
14	111753928	111754078	Slitrk5	1.33
14	111753928	111754078	Slitrk5	1.33
14	111753928	111754078	Slitrk5	1.33
14	111753928	111754078	Slitrk5	1.33
14	118415669	118415869	Abcc4	1.11
14	118418357	118418557	Abcc4	1.11
14	118425849	118426049	Abcc4	1.11
14	118426038	118426238	Abcc4	1.11
14	118426591	118426791	Abcc4	1.11
14	118427855	118428055	Abcc4	1.11
14	118555955	118556155	Abcc4	1.11
14	118556967	118557167	Abcc4	1.11
14	118557213	118557413	Abcc4	1.11
14	118558384	118558584	Abcc4	1.11
14	118559133	118559333	Abcc4	1.11
14	118559139	118559339	Abcc4	1.11
14	118565305	118565505	Abcc4	1.11
14	118566426	118566626	Abcc4	1.11
14	118567923	118568123	Abcc4	1.11
14	118569741	118569941	Abcc4	1.11
14	118721228	118721378	Abcc4	1.11
14	118721228	118721378	Abcc4	1.11
14	118721228	118721378	Abcc4	1.11
14	118721228	118721378	Abcc4	1.11
14	118794428	118794578	Abcc4	1.11
14	118794428	118794578	Abcc4	1.11
14	118794428	118794578	Abcc4	1.11
14	118794528	118794678	Abcc4	1.11
14	118794528	118794678	Abcc4	1.11
14	118794528	118794678	Abcc4	1.11
15	54765643	54765843	Enpp2	2.82
15	54767251	54767451	Enpp2	2.82
15	54767558	54767758	Enpp2	2.82
15	54768357	54768557	Enpp2	2.82
15	54780821	54781021	Enpp2	2.82
15	54781662	54781862	Enpp2	2.82
15	54858146	54858296	Enpp2	2.82
15	54858146	54858296	Enpp2	2.82
15	54858146	54858296	Enpp2	2.82
15	54866946	54867096	Enpp2	2.82
15	54866946	54867096	Enpp2	2.82
15	54866946	54867096	Enpp2	2.82
15	54867146	54867296	Enpp2	2.82
15	54867146	54867296	Enpp2	2.82
15	54867146	54867296	Enpp2	2.82
15	54909165	54909365	Enpp2	2.82
15	54909269	54909469	Enpp2	2.82
15	54916257	54916457	Enpp2	2.82
15	54916761	54916961	Enpp2	2.82
15	54918025	54918225	Enpp2	2.82
15	54918541	54918741	Enpp2	2.82
15	54929738	54929938	Enpp2	2.82
15	54930913	54931113	Enpp2	2.82
15	54931380	54931580	Enpp2	2.82
15	54954946	54955096	Enpp2	2.82
15	54954946	54955096	Enpp2	2.82
15	82243746	82243896	Tnfrsf13c	0.60
15	82243746	82243896	Tnfrsf13c	0.60
15	82243846	82243996	Tnfrsf13c	0.60
15	82243846	82243996	Tnfrsf13c	0.60
15	82247146	82247296	Tnfrsf13c	0.60
15	82247146	82247296	Tnfrsf13c	0.60
15	82272046	82272196	Tnfrsf13c	0.60
15	82272046	82272196	Tnfrsf13c	0.60
15	89368146	89368296	Mapk8ip2	2.37
15	89368146	89368296	Mapk8ip2	2.37
15	89455046	89455196	Mapk8ip2	2.37
15	89455046	89455196	Mapk8ip2	2.37
15	89465246	89465396	Mapk8ip2	2.37
15	89465246	89465396	Mapk8ip2	2.37
15	89465346	89465496	Mapk8ip2	2.37
15	89465346	89465496	Mapk8ip2	2.37
15	89496646	89496796	Mapk8ip2	2.37
15	89496646	89496796	Mapk8ip2	2.37
15	89506346	89506496	Mapk8ip2	2.37
15	89506346	89506496	Mapk8ip2	2.37
15	89532546	89532696	Mapk8ip2	2.37
15	89532546	89532696	Mapk8ip2	2.37
15	89532746	89532896	Mapk8ip2	2.37
15	89532746	89532896	Mapk8ip2	2.37
15	89532946	89533096	Mapk8ip2	2.37
15	89532946	89533096	Mapk8ip2	2.37
15	91223246	91223396	Abcd2	0.04
15	91223246	91223396	Abcd2	0.04
15	91283446	91283596	Abcd2	0.04
15	91283446	91283596	Abcd2	0.04
15	95139979	95140179	Nell2	1.14
15	95143962	95144162	Nell2	1.14
15	95151121	95151321	Nell2	1.14
15	95153011	95153211	Nell2	1.14
15	95166492	95166692	Nell2	1.14
15	95167644	95167844	Nell2	1.14
15	95295319	95295519	Nell2	1.14
15	95295546	95295746	Nell2	1.14
15	95296069	95296269	Nell2	1.14
15	95296935	95297135	Nell2	1.14
15	95299380	95299580	Nell2	1.14
15	95303874	95304074	Nell2	1.14
15	95304933	95305133	Nell2	1.14
15	95307794	95307994	Nell2	1.14
15	95307906	95308106	Nell2	1.14
15	95308976	95309176	Nell2	1.14
15	95510646	95510796	Nell2	1.14
15	95510646	95510796	Nell2	1.14
15	95510646	95510796	Nell2	1.14
15	95577946	95578096	Nell2	1.14
15	95577946	95578096	Nell2	1.14
15	95578046	95578196	Nell2	1.14
15	95578046	95578196	Nell2	1.14
16	42165794	42165994	Gap43	3.73
16	42166818	42167018	Gap43	3.73
16	42168919	42169119	Gap43	3.73
16	42170490	42170690	Gap43	3.73
16	42185589	42185789	Gap43	3.73
16	42187971	42188171	Gap43	3.73
16	42279567	42279717	Gap43	3.73
16	42279567	42279717	Gap43	3.73
16	42305967	42306117	Gap43	3.73
16	42305967	42306117	Gap43	3.73
16	42306067	42306217	Gap43	3.73
16	42306067	42306217	Gap43	3.73
16	42324783	42324983	Gap43	3.73
16	42327045	42327245	Gap43	3.73
16	42328366	42328566	Gap43	3.73
16	42328969	42329169	Gap43	3.73
16	42330955	42331155	Gap43	3.73
16	42332551	42332751	Gap43	3.73
16	42333196	42333396	Gap43	3.73
16	42335162	42335362	Gap43	3.73
18	21467675	21467875	Klhl14	0.50
18	21469812	21470012	Klhl14	0.50
18	21475578	21475778	Klhl14	0.50
18	21479819	21480019	Klhl14	0.50
18	21483783	21483983	Klhl14	0.50
18	21484977	21485177	Klhl14	0.50
18	21622397	21622597	Klhl14	0.50
18	21624675	21624875	Klhl14	0.50
18	21627018	21627218	Klhl14	0.50
18	21628395	21628595	Klhl14	0.50
18	21629274	21629474	Klhl14	0.50
18	21629812	21630012	Klhl14	0.50
18	21637793	21637993	Klhl14	0.50
18	21638525	21638725	Klhl14	0.50
18	21641159	21641359	Klhl14	0.50
18	21641981	21642181	Klhl14	0.50
18	21714394	21714544	Klhl14	0.50
18	21714394	21714544	Klhl14	0.50
18	21714494	21714644	Klhl14	0.50
18	21714494	21714644	Klhl14	0.50
18	21729994	21730144	Klhl14	0.50
18	21730094	21730244	Klhl14	0.50
18	65784294	65784444	Grp	1.09
18	65833094	65833244	Grp	1.09
18	65833194	65833344	Grp	1.09
18	65887394	65887544	Grp	1.09
18	65929294	65929444	Grp	1.09
