# Supplementary material for: Integrative analysis of transcriptomic and epigenomic data reveals distinct patterns for developmental and housekeeping gene regulation
Source: BMC Biol. 2024 Apr 10;22:78. doi: 10.1186/s12915-024-01869-2 (PMC11005181; doi:10.1186/s12915-024-01869-2)
Supplement: Supplementary file 3 — Additional file 3. Bed files of DARs in Endoderm, filtered by corresponding TADs borders. [file 12915_2024_1869_MOESM3_ESM.txt]

1	4418472	4418622	Sox17	6.17
1	4426772	4426922	Sox17	6.17
1	4507972	4508122	Sox17	6.17
1	20868172	20868322	Efhc1	4.59
1	20871772	20871922	Efhc1	4.59
1	20888172	20888322	Efhc1	4.59
1	20955572	20955722	Efhc1	4.59
1	20976072	20976222	Efhc1	4.59
1	21027972	21028122	Efhc1	4.59
1	21032472	21032622	Efhc1	4.59
1	21039672	21039822	Efhc1	4.59
1	21042872	21043022	Efhc1	4.59
1	45835872	45836022	Slc40a1	3.18
1	45868672	45868822	Slc40a1	3.18
1	45905272	45905422	Slc40a1	3.18
1	45905472	45905622	Slc40a1	3.18
1	51894072	51894222	Stat4	2.16
1	51909372	51909522	Stat4	2.16
1	51952372	51952522	Stat4	2.16
1	52040372	52040522	Stat4	2.16
1	52065772	52065922	Stat4	2.16
1	63657272	63657422	Mdh1b	2.88
1	63657472	63657622	Mdh1b	2.88
1	63664872	63665022	Mdh1b	2.88
1	63822972	63823122	Mdh1b	2.88
1	64670972	64671122	Fzd5	1.89
1	64748372	64748522	Fzd5	1.89
1	64761772	64761922	Fzd5	1.89
1	72782872	72783022	Igfbp5	1.77
1	72798372	72798522	Igfbp5	1.77
1	72813872	72814022	Igfbp5	1.77
1	72833772	72833922	Igfbp5	1.77
1	72846672	72846822	Igfbp5	1.77
1	72849072	72849222	Igfbp5	1.77
1	72857372	72857522	Igfbp5	1.77
1	72960672	72960822	Tnp1	0.52
1	72960772	72960922	Tnp1	0.52
1	72989972	72990122	Tnp1	0.52
1	72990072	72990222	Tnp1	0.52
1	73014072	73014222	Tnp1	0.52
1	73076172	73076322	Tnp1	0.52
1	73096072	73096222	Tnp1	0.52
1	74285472	74285622	Gm216	1.95
1	74288672	74288822	Gm216	1.95
1	74326072	74326222	Gm216	1.95
1	74343272	74343422	Gm216	1.95
1	74347372	74347522	Gm216	1.95
1	74377072	74377222	Gm216	1.95
1	74381372	74381522	Gm216	1.95
1	74389572	74389722	Gm216	1.95
1	74399572	74399722	Gm216	1.95
1	74422372	74422522	Gm216	1.95
1	74445772	74445922	Gm216	1.95
1	74506872	74507022	Stk36	3.19
1	74524072	74524222	Stk36	3.19
1	74542872	74543022	Stk36	3.19
1	74549172	74549322	Stk36	3.19
1	74554372	74554522	Stk36	3.19
1	74595672	74595822	Stk36	3.19
1	74631072	74631222	Stk36	3.19
1	74636372	74636522	Stk36	3.19
1	74689372	74689522	Stk36	3.19
1	74889472	74889622	Ccdc108	1.77
1	74891572	74891722	Ccdc108	1.77
1	74896172	74896322	Ccdc108	1.77
1	74898672	74898822	Ccdc108	1.77
1	74949872	74950022	Ccdc108	1.77
1	74951772	74951922	Ccdc108	1.77
1	74980072	74980222	Ccdc108	1.77
1	74993972	74994122	Ccdc108	1.77
1	75014572	75014722	Ccdc108	1.77
1	75027172	75027322	Ccdc108	1.77
1	78219772	78219922	Sgpp2	1.69
1	78219972	78220122	Sgpp2	1.69
1	78228872	78229022	Sgpp2	1.69
1	78348572	78348722	Sgpp2	1.69
1	78348672	78348822	Sgpp2	1.69
1	78367472	78367622	Sgpp2	1.69
1	78367572	78367722	Sgpp2	1.69
1	78377172	78377322	Sgpp2	1.69
1	79744672	79744822	Ap1s3	3.23
1	83048872	83049022	Ccl20	4.87
1	83061072	83061222	Ccl20	4.87
1	83070372	83070522	Ccl20	4.87
1	90076272	90076422	Iqca	2.24
1	90085972	90086122	Iqca	2.24
1	90086572	90086722	Iqca	2.24
1	90092672	90092822	Iqca	2.24
1	90111772	90111922	Iqca	2.24
1	90130872	90131022	Iqca	2.24
1	90136672	90136822	Iqca	2.24
1	90136772	90136922	Iqca	2.24
1	90175172	90175322	Iqca	2.24
1	90185372	90185522	Iqca	2.24
1	90186072	90186222	Iqca	2.24
1	90190772	90190922	Iqca	2.24
1	90200572	90200722	Iqca	2.24
1	90200672	90200822	Iqca	2.24
1	90214572	90214722	Iqca	2.24
1	90226072	90226222	Iqca	2.24
1	90250472	90250622	Iqca	2.24
1	90251672	90251822	Iqca	2.24
1	95730572	95730722	St8sia4	1.61
1	95730772	95730922	St8sia4	1.61
1	95741172	95741322	St8sia4	1.61
1	96843472	96843622	Slco4c1	0.88
1	105267472	105267622	Rnf152	0.98
1	105332972	105333122	Rnf152	0.98
1	105350672	105350822	Rnf152	0.98
1	105362872	105363022	Rnf152	0.98
1	105378272	105378422	Rnf152	0.98
1	118539572	118539722	Tfcp2l1	0.57
1	118550372	118550522	Tfcp2l1	0.57
1	118599272	118599422	Tfcp2l1	0.57
1	118599372	118599522	Tfcp2l1	0.57
1	118623272	118623422	Tfcp2l1	0.57
1	118661372	118661522	Tfcp2l1	0.57
1	118669672	118669822	Tfcp2l1	0.57
1	118673872	118674022	Tfcp2l1	0.57
1	118682772	118682922	Tfcp2l1	0.57
1	118682972	118683122	Tfcp2l1	0.57
1	118696672	118696822	Tfcp2l1	0.57
1	118696772	118696922	Tfcp2l1	0.57
1	118725472	118725622	Tfcp2l1	0.57
1	119919772	119919922	Gm101	0.79
1	119927272	119927422	Gm101	0.79
1	119945972	119946122	Gm101	0.79
1	119976772	119976922	Gm101	0.79
1	119989872	119990022	Gm101	0.79
1	120011472	120011622	Gm101	0.79
1	120012472	120012622	Gm101	0.79
1	120021072	120021222	Gm101	0.79
1	120044672	120044822	Gm101	0.79
1	120061172	120061322	Gm101	0.79
1	120065772	120065922	Gm101	0.79
1	120065972	120066122	Gm101	0.79
1	120069172	120069322	Gm101	0.79
1	120085072	120085222	Gm101	0.79
1	120095172	120095322	Gm101	0.79
1	127746272	127746422	Ysk4	0.01
1	127828572	127828722	Ysk4	0.01
1	130462272	130462422	Cd55	3.02
1	130462772	130462922	Cd55	3.02
1	130462872	130463022	Cd55	3.02
1	130551172	130551322	Cd55	3.02
1	131664472	131664622	Avpr1b	2.38
1	131672672	131672822	Avpr1b	2.38
1	131678472	131678622	Avpr1b	2.38
1	131690572	131690722	Avpr1b	2.38
1	131690672	131690822	Avpr1b	2.38
1	131690872	131691022	Avpr1b	2.38
1	131690972	131691122	Avpr1b	2.38
1	134095772	134095922	Mybph	0.68
1	134105472	134105622	Mybph	0.68
1	134111872	134112022	Mybph	0.68
1	134119572	134119722	Mybph	0.68
1	134152272	134152422	Mybph	0.68
1	134155672	134155822	Mybph	0.68
1	134206172	134206322	Mybph	0.68
1	134206372	134206522	Mybph	0.68
1	134210372	134210522	Mybph	0.68
1	134211672	134211822	Mybph	0.68
1	134213372	134213522	Mybph	0.68
1	134225572	134225722	Mybph	0.68
1	134270772	134270922	Mybph	0.68
1	134291672	134291822	Mybph	0.68
1	135160472	135160622	Elf3	5.38
1	135199172	135199322	Elf3	5.38
1	135199272	135199422	Elf3	5.38
1	135204972	135205122	Elf3	5.38
1	135205072	135205222	Elf3	5.38
1	135206772	135206922	Elf3	5.38
1	135225372	135225522	Elf3	5.38
1	135247572	135247722	Elf3	5.38
1	135247772	135247922	Elf3	5.38
1	135261072	135261222	Elf3	5.38
1	135280772	135280922	Elf3	5.38
1	135289672	135289822	Elf3	5.38
1	135327572	135327722	Elf3	5.38
1	135337372	135337522	Elf3	5.38
1	135341772	135341922	Elf3	5.38
1	135342072	135342222	Elf3	5.38
1	135343872	135344022	Elf3	5.38
1	135344072	135344222	Elf3	5.38
1	135610072	135610222	Nav1_1	0.96
1	135657472	135657622	Nav1_1	0.96
1	135685972	135686122	Nav1_1	0.96
1	135690172	135690322	Nav1_1	0.96
1	135690472	135690622	Nav1_1	0.96
1	135690572	135690722	Nav1_1	0.96
1	135711472	135711622	Nav1_1	0.96
1	135723672	135723822	Nav1_1	0.96
1	135739672	135739822	Nav1_1	0.96
1	135762772	135762922	Nav1_1	0.96
1	135775472	135775622	Nav1_1	0.96
1	135786472	135786622	Nav1_1	0.96
1	155064672	155064822	Mr1	0.71
1	155064872	155065022	Mr1	0.71
1	155077472	155077622	Mr1	0.71
1	155103372	155103522	Mr1	0.71
1	155103472	155103622	Mr1	0.71
1	155125772	155125922	Mr1	0.71
1	155152872	155153022	Mr1	0.71
1	155183872	155184022	Mr1	0.71
1	155226372	155226522	Mr1	0.71
1	155237172	155237322	Mr1	0.71
1	157442372	157442522	Sec16b	0.30
1	157447772	157447922	Sec16b	0.30
1	157449572	157449722	Sec16b	0.30
1	157449772	157449922	Sec16b	0.30
1	157488672	157488822	Sec16b	0.30
1	157493772	157493922	Sec16b	0.30
1	157521372	157521522	Sec16b	0.30
1	157521572	157521722	Sec16b	0.30
1	157525272	157525422	Sec16b	0.30
1	157526772	157526922	Sec16b	0.30
1	157566672	157566822	Sec16b	0.30
1	157601472	157601622	Sec16b	0.30
1	160745772	160745922	Rabgap1l	3.41
1	164112372	164112522	F5	1.31
1	164126272	164126422	F5	1.31
1	164126472	164126622	F5	1.31
1	164144972	164145122	F5	1.31
1	165643272	165643422	Rcsd1	0.04
1	165658672	165658822	Rcsd1	0.04
1	165668472	165668622	Rcsd1	0.04
1	165675872	165676022	Rcsd1	0.04
1	165689072	165689222	Rcsd1	0.04
1	165691072	165691222	Rcsd1	0.04
1	165706572	165706722	Rcsd1	0.04
1	165718472	165718622	Rcsd1	0.04
1	165723572	165723722	Rcsd1	0.04
1	165729772	165729922	Rcsd1	0.04
1	165799672	165799822	Rcsd1	0.04
1	165800272	165800422	Rcsd1	0.04
1	169765972	169766122	Rgs4	1.50
1	171017972	171018122	1700009P17Rik	5.90
1	171051572	171051722	1700009P17Rik	5.90
1	171051772	171051922	1700009P17Rik	5.90
1	171129372	171129522	1700009P17Rik	5.90
1	171151172	171151322	1700009P17Rik	5.90
1	171156872	171157022	1700009P17Rik	5.90
1	171168472	171168622	1700009P17Rik	5.90
1	171189672	171189822	1700009P17Rik	5.90
1	171195272	171195422	1700009P17Rik	5.90
1	171200972	171201122	1700009P17Rik	5.90
1	171262672	171262822	Klhdc9	3.55
1	171266772	171266922	Klhdc9	3.55
1	171278272	171278422	Klhdc9	3.55
1	171298372	171298522	Klhdc9	3.55
1	171298672	171298822	Klhdc9	3.55
1	171298772	171298922	Klhdc9	3.55
1	171298872	171299022	Klhdc9	3.55
1	171322272	171322422	Klhdc9	3.55
1	171333372	171333522	Klhdc9	3.55
1	171353772	171353922	Klhdc9	3.55
1	171359472	171359622	Klhdc9	3.55
1	171375172	171375322	Klhdc9	3.55
1	171375772	171375922	Klhdc9	3.55
1	171375872	171376022	Klhdc9	3.55
1	171387372	171387522	Klhdc9	3.55
1	171411972	171412122	Klhdc9	3.55
1	171412172	171412322	Klhdc9	3.55
1	171413572	171413722	Klhdc9	3.55
1	171419572	171419722	Klhdc9	3.55
1	171419772	171419922	Klhdc9	3.55
1	171422972	171423122	Klhdc9	3.55
1	171425272	171425422	Klhdc9	3.55
1	171425372	171425522	Klhdc9	3.55
1	171441172	171441322	Klhdc9	3.55
1	172428772	172428922	Tagln2	7.47
1	172428872	172429022	Tagln2	7.47
1	172444372	172444522	Tagln2	7.47
1	172448372	172448522	Tagln2	7.47
1	172457972	172458122	Tagln2	7.47
1	172526072	172526222	Tagln2	7.47
1	172529672	172529822	Tagln2	7.47
1	172568172	172568322	Tagln2	7.47
1	172573972	172574122	Tagln2	7.47
1	172583772	172583922	Tagln2	7.47
1	172584772	172584922	Tagln2	7.47
1	172587972	172588122	Tagln2	7.47
1	186653672	186653822	Tgfb2	2.73
1	186660672	186660822	Tgfb2	2.73
1	186664572	186664722	Tgfb2	2.73
1	186665272	186665422	Tgfb2	2.73
1	186667572	186667722	Tgfb2	2.73
1	186677072	186677222	Tgfb2	2.73
1	186690572	186690722	Tgfb2	2.73
1	186694472	186694622	Tgfb2	2.73
1	186694672	186694822	Tgfb2	2.73
1	186716272	186716422	Tgfb2	2.73
1	186722072	186722222	Tgfb2	2.73
1	186724572	186724722	Tgfb2	2.73
1	186735172	186735322	Tgfb2	2.73
1	186742772	186742922	Tgfb2	2.73
1	186795272	186795422	Tgfb2	2.73
1	186797672	186797822	Tgfb2	2.73
1	186801772	186801922	Tgfb2	2.73
1	187153472	187153622	Spata17	2.20
1	187233472	187233622	Spata17	2.20
1	187247172	187247322	Spata17	2.20
1	187247272	187247422	Spata17	2.20
1	187255372	187255522	Spata17	2.20
1	187292372	187292522	Spata17	2.20
1	187296172	187296322	Spata17	2.20
1	192756372	192756522	Sertad4	0.76
1	192765772	192765922	Sertad4	0.76
1	192765872	192766022	Sertad4	0.76
1	192776972	192777122	Sertad4	0.76
1	192777172	192777322	Sertad4	0.76
1	192830572	192830722	Sertad4	0.76
1	192830672	192830822	Sertad4	0.76
1	192857772	192857922	Sertad4	0.76
1	192860572	192860722	Sertad4	0.76
1	192927972	192928122	Sertad4	0.76
1	193065372	193065522	Irf6	1.00
1	193081972	193082122	Irf6	1.00
1	193082172	193082322	Irf6	1.00
1	193102772	193102922	Irf6	1.00
1	193109772	193109922	Irf6	1.00
1	193130672	193130822	Irf6	1.00
1	193143072	193143222	Irf6	1.00
1	193187272	193187422	Irf6	1.00
1	193212772	193212922	Lamb3	1.26
1	193215672	193215822	Lamb3	1.26
1	193253072	193253222	Lamb3	1.26
1	193292072	193292222	Lamb3	1.26
1	193303872	193304022	Lamb3	1.26
1	193321072	193321222	Lamb3	1.26
1	193351772	193351922	Lamb3	1.26
1	193375072	193375222	Lamb3	1.26
1	193388372	193388522	Lamb3	1.26
1	193389372	193389522	Lamb3	1.26
1	193391072	193391222	Lamb3	1.26
2	3375757	3375907	Meig1	3.57
2	3382257	3382407	Meig1	3.57
2	3463457	3463607	Meig1	3.57
2	19130757	19130907	Armc3	2.31
2	19162557	19162707	Armc3	2.31
2	19229157	19229307	Armc3	2.31
2	19271857	19272007	Armc3	2.31
2	19272057	19272207	Armc3	2.31
2	21128257	21128407	Enkur	5.09
2	21142257	21142407	Enkur	5.09
2	21145457	21145607	Enkur	5.09
2	21275957	21276107	Enkur	5.09
2	21278557	21278707	Enkur	5.09
2	28600957	28601107	1700026L06Rik	4.76
2	28601057	28601207	1700026L06Rik	4.76
2	28621557	28621707	1700026L06Rik	4.76
2	28637957	28638107	1700026L06Rik	4.76
2	28662957	28663107	1700026L06Rik	4.76
2	28688357	28688507	1700026L06Rik	4.76
2	28690057	28690207	1700026L06Rik	4.76
2	28692957	28693107	1700026L06Rik	4.76
2	28702857	28703007	1700026L06Rik	4.76
2	28726057	28726207	1700026L06Rik	4.76
2	28753857	28754007	1700026L06Rik	4.76
2	28767257	28767407	1700026L06Rik	4.76
2	28767357	28767507	1700026L06Rik	4.76
2	28781557	28781707	1700026L06Rik	4.76
2	28786657	28786807	1700026L06Rik	4.76
2	28786757	28786907	1700026L06Rik	4.76
2	28967857	28968007	1700101E01Rik	2.30
2	28974157	28974307	1700101E01Rik	2.30
2	28985257	28985407	1700101E01Rik	2.30
2	28986957	28987107	1700101E01Rik	2.30
2	28999657	28999807	1700101E01Rik	2.30
2	29001757	29001907	1700101E01Rik	2.30
2	29001957	29002107	1700101E01Rik	2.30
2	29008857	29009007	1700101E01Rik	2.30
2	29048257	29048407	1700101E01Rik	2.30
2	29100857	29101007	1700101E01Rik	2.30
2	29777357	29777507	Cercam	3.49
2	29820357	29820507	Cercam	3.49
2	29840657	29840807	Cercam	3.49
2	29841757	29841907	Cercam	3.49
2	29854157	29854307	Cercam	3.49
2	29859057	29859207	Cercam	3.49
2	29884057	29884207	Cercam	3.49
2	29938657	29938807	Cercam	3.49
2	29959857	29960007	Cercam	3.49
2	32725457	32725607	1700019L03Rik	1.30
2	32735357	32735507	1700019L03Rik	1.30
2	32767057	32767207	1700019L03Rik	1.30
2	32768857	32769007	1700019L03Rik	1.30
2	32796657	32796807	1700019L03Rik	1.30
2	32799957	32800107	1700019L03Rik	1.30
2	32806357	32806507	1700019L03Rik	1.30
2	32821157	32821307	1700019L03Rik	1.30
2	32837957	32838107	1700019L03Rik	1.30
2	32865557	32865707	1700019L03Rik	1.30
2	33047157	33047307	Garnl3	0.13
2	33071457	33071607	Garnl3	0.13
2	33150957	33151107	Garnl3	0.13
2	33161157	33161307	Garnl3	0.13
2	33161257	33161407	Garnl3	0.13
2	33187057	33187207	Garnl3	0.13
2	33198957	33199107	Garnl3	0.13
2	33224257	33224407	Garnl3	0.13
2	33227057	33227207	Garnl3	0.13
2	33230857	33231007	Garnl3	0.13
2	35201457	35201607	Gsn	3.27
2	35217057	35217207	Gsn	3.27
2	35217157	35217307	Gsn	3.27
2	35244957	35245107	Gsn	3.27
2	35263557	35263707	Gsn	3.27
2	35264657	35264807	Gsn	3.27
2	35286357	35286507	Gsn	3.27
2	35306857	35307007	Gsn	3.27
2	35315857	35316007	Gsn	3.27
2	35316057	35316207	Gsn	3.27
2	35317657	35317807	Gsn	3.27
2	35337257	35337407	Gsn	3.27
2	35337357	35337507	Gsn	3.27
2	35950557	35950707	Morn5	2.96
2	35950757	35950907	Morn5	2.96
2	35985757	35985907	Morn5	2.96
2	36011557	36011707	Morn5	2.96
2	36011757	36011907	Morn5	2.96
2	36067957	36068107	Morn5	2.96
2	36103957	36104107	Morn5	2.96
2	36130357	36130507	Morn5	2.96
2	49716357	49716507	Lypd6b	2.58
2	49720757	49720907	Lypd6b	2.58
2	49720957	49721107	Lypd6b	2.58
2	49722457	49722607	Lypd6b	2.58
2	49744557	49744707	Lypd6b	2.58
2	49744657	49744807	Lypd6b	2.58
2	49751557	49751707	Lypd6b	2.58
2	49762157	49762307	Lypd6b	2.58
2	49790157	49790307	Lypd6b	2.58
2	49791357	49791507	Lypd6b	2.58
2	49811657	49811807	Lypd6b	2.58
2	49820957	49821107	Lypd6b	2.58
2	49828757	49828907	Lypd6b	2.58
2	58018557	58018707	Ermn	1.96
2	58027157	58027307	Ermn	1.96
2	58146557	58146707	Ermn	1.96
2	62399957	62400107	Dpp4	2.59
2	62420757	62420907	Dpp4	2.59
2	69719057	69719207	4930578N16Rik	3.49
2	69820557	69820707	4930578N16Rik	3.49
2	69851557	69851707	4930578N16Rik	3.49
2	69851657	69851807	4930578N16Rik	3.49
2	70451557	70451707	4933404M02Rik	3.54
2	70460657	70460807	4933404M02Rik	3.54
2	70492657	70492807	4933404M02Rik	3.54
2	70509457	70509607	4933404M02Rik	3.54
2	70542957	70543107	4933404M02Rik	3.54
2	70556857	70557007	4933404M02Rik	3.54
2	70567557	70567707	4933404M02Rik	3.54
2	70573857	70574007	4933404M02Rik	3.54
2	70578757	70578907	4933404M02Rik	3.54
2	75840557	75840707	Ttc30b	4.87
2	75869757	75869907	Ttc30b	4.87
2	75953157	75953307	Ttc30b	4.87
2	75953357	75953507	Ttc30b	4.87
2	75994057	75994207	Ttc30b	4.87
2	76033657	76033807	Ttc30b	4.87
2	76294557	76294707	Cyct	3.99
2	76294657	76294807	Cyct	3.99
2	76322757	76322907	Cyct	3.99
2	76377457	76377607	Cyct	3.99
2	76396057	76396207	Cyct	3.99
2	76431257	76431407	Cyct	3.99
2	76431457	76431607	Cyct	3.99
2	76458757	76458907	Cyct	3.99
2	93411257	93411407	Cd82	3.26
2	93419157	93419307	Cd82	3.26
2	93419257	93419407	Cd82	3.26
2	93426057	93426207	Cd82	3.26
2	93434057	93434207	Cd82	3.26
2	93448157	93448307	Cd82	3.26
2	93450957	93451107	Cd82	3.26
2	93455357	93455507	Cd82	3.26
2	93498357	93498507	Cd82	3.26
2	93501757	93501907	Cd82	3.26
2	93528757	93528907	Cd82	3.26
2	93530757	93530907	Cd82	3.26
2	93530857	93531007	Cd82	3.26
2	93540757	93540907	Cd82	3.26
2	104030557	104030707	Cd59a	4.38
2	104125857	104126007	Cd59a	4.38
2	104133157	104133307	Cd59a	4.38
2	104148457	104148607	Cd59a	4.38
2	104148657	104148807	Cd59a	4.38
2	104184557	104184707	Cd59a	4.38
2	104188357	104188507	Cd59a	4.38
2	118196957	118197107	Fsip1	2.60
2	118208757	118208907	Fsip1	2.60
2	118220657	118220807	Fsip1	2.60
2	118248357	118248507	Fsip1	2.60
2	118258157	118258307	Fsip1	2.60
2	118258357	118258507	Fsip1	2.60
2	118266557	118266707	Fsip1	2.60
2	118266957	118267107	Fsip1	2.60
2	118285557	118285707	Fsip1	2.60
2	118285757	118285907	Fsip1	2.60
2	118344157	118344307	Fsip1	2.60
2	119143857	119144007	Ppp1r14d	0.95
2	119167657	119167807	Ppp1r14d	0.95
2	119185257	119185407	Ppp1r14d	0.95
2	119196457	119196607	Ppp1r14d	0.95
2	119211357	119211507	Ppp1r14d	0.95
2	119228057	119228207	Ppp1r14d	0.95
2	119234457	119234607	Ppp1r14d	0.95
2	119257457	119257607	Ppp1r14d	0.95
2	119269157	119269307	Ppp1r14d	0.95
2	119282857	119283007	Ppp1r14d	0.95
2	119287657	119287807	Ppp1r14d	0.95
2	119300057	119300207	Ppp1r14d	0.95
2	119300157	119300307	Ppp1r14d	0.95
2	121198557	121198707	Mtap1a	1.18
2	121210257	121210407	Mtap1a	1.18
2	121211057	121211207	Mtap1a	1.18
2	121214257	121214407	Mtap1a	1.18
2	121312457	121312607	Mtap1a	1.18
2	121315657	121315807	Mtap1a	1.18
2	121324257	121324407	Mtap1a	1.18
2	121327657	121327807	Mtap1a	1.18
2	121374557	121374707	Mtap1a	1.18
2	121375657	121375807	Mtap1a	1.18
2	121375757	121375907	Mtap1a	1.18
2	121381257	121381407	Mtap1a	1.18
2	121381457	121381607	Mtap1a	1.18
2	122270257	122270407	Shf	0.52
2	122280057	122280207	Shf	0.52
2	122280257	122280407	Shf	0.52
2	122290757	122290907	Shf	0.52
2	122293657	122293807	Shf	0.52
2	122298757	122298907	Shf	0.52
2	122319457	122319607	Shf	0.52
2	122325557	122325707	Shf	0.52
2	122328957	122329107	Shf	0.52
2	122334457	122334607	Shf	0.52
2	122338257	122338407	Shf	0.52
2	122395057	122395207	Shf	0.52
2	125184657	125184807	Ctxn2	0.55
2	125194157	125194307	Ctxn2	0.55
2	125200657	125200807	Ctxn2	0.55
2	125207857	125208007	Ctxn2	0.55
2	125213157	125213307	Ctxn2	0.55
2	125213257	125213407	Ctxn2	0.55
2	125216457	125216607	Ctxn2	0.55
2	125230057	125230207	Ctxn2	0.55
2	126521657	126521807	Hdc	1.09
2	126522057	126522207	Hdc	1.09
2	126579857	126580007	Hdc	1.09
2	126584457	126584607	Hdc	1.09
2	126597457	126597607	Hdc	1.09
2	126597557	126597707	Hdc	1.09
2	126598157	126598307	Hdc	1.09
2	126598657	126598807	Hdc	1.09
2	126665557	126665707	Hdc	1.09
2	126701457	126701607	Hdc	1.09
2	129210257	129210407	Il1a	0.47
2	129213957	129214107	Il1a	0.47
2	129227857	129228007	Il1a	0.47
2	129274557	129274707	Il1a	0.47
2	129286057	129286207	Il1a	0.47
2	129296757	129296907	Il1a	0.47
2	129385257	129385407	Il1a	0.47
2	129921957	129922107	Tgm3	2.23
2	129947757	129947907	Tgm3	2.23
2	130002257	130002407	Tgm3	2.23
2	130009657	130009807	Tgm3	2.23
2	130010357	130010507	Tgm3	2.23
2	130049857	130050007	Tgm3	2.23
2	130072957	130073107	Tgm3	2.23
2	130073157	130073307	Tgm3	2.23
2	131119257	131119407	Spef1	4.07
2	131123057	131123207	Spef1	4.07
2	131123257	131123407	Spef1	4.07
2	131140057	131140207	Spef1	4.07
2	131140157	131140307	Spef1	4.07
2	131140357	131140507	Spef1	4.07
2	131155157	131155307	Spef1	4.07
2	131161157	131161307	Spef1	4.07
2	131214257	131214407	Spef1	4.07
2	131216257	131216407	Spef1	4.07
2	131216457	131216607	Spef1	4.07
2	131226357	131226507	Spef1	4.07
2	131257357	131257507	Spef1	4.07
2	131265457	131265607	Spef1	4.07
2	131822357	131822507	Prnp	4.03
2	131859557	131859707	Prnp	4.03
2	131859657	131859807	Prnp	4.03
2	131888257	131888407	Prnp	4.03
2	131936057	131936207	Prnp	4.03
2	131946357	131946507	Prnp	4.03
2	131953957	131954107	Prnp	4.03
2	131980957	131981107	Prnp	4.03
2	136412457	136412607	Ankrd5	0.97
2	143945157	143945307	Banf2	0.13
2	143987557	143987707	Banf2	0.13
2	144072257	144072407	Banf2	0.13
2	144086557	144086707	Banf2	0.13
2	144108557	144108707	Banf2	0.13
2	144115957	144116107	Banf2	0.13
2	144123757	144123907	Banf2	0.13
2	144247857	144248007	Ovol2	3.06
2	144291957	144292107	Ovol2	3.06
2	144292157	144292307	Ovol2	3.06
2	144320357	144320507	Ovol2	3.06
2	144374657	144374807	Ovol2	3.06
2	144391657	144391807	Ovol2	3.06
2	144409157	144409307	Ovol2	3.06
2	144410857	144411007	Ovol2	3.06
2	144419057	144419207	Ovol2	3.06
2	144427557	144427707	Ovol2	3.06
2	144427757	144427907	Ovol2	3.06
2	147971357	147971507	Foxa2	6.43
2	147974157	147974307	Foxa2	6.43
2	147975257	147975407	Foxa2	6.43
2	147981757	147981907	Foxa2	6.43
2	148002157	148002307	Foxa2	6.43
2	148005457	148005607	Foxa2	6.43
2	148030557	148030707	Foxa2	6.43
2	148034457	148034607	Foxa2	6.43
2	148046357	148046507	Foxa2	6.43
2	148046457	148046607	Foxa2	6.43
2	148046757	148046907	Foxa2	6.43
2	148046957	148047107	Foxa2	6.43
2	148069557	148069707	Foxa2	6.43
2	148100057	148100207	Foxa2	6.43
2	148100157	148100307	Foxa2	6.43
2	148108157	148108307	Foxa2	6.43
2	148123057	148123207	Foxa2	6.43
2	148139857	148140007	Foxa2	6.43
2	148744357	148744507	Cst13	0.65
2	148754857	148755007	Cst13	0.65
2	148906857	148907007	Cst13	0.65
2	152911757	152911907	Ttll9	2.21
2	152926657	152926807	Ttll9	2.21
2	152927257	152927407	Ttll9	2.21
2	152927357	152927507	Ttll9	2.21
2	152932157	152932307	Ttll9	2.21
2	152942257	152942407	Ttll9	2.21
2	152982657	152982807	Ttll9	2.21
2	152984457	152984607	Ttll9	2.21
2	152989257	152989407	Ttll9	2.21
2	153037757	153037907	Ttll9	2.21
2	158212157	158212307	Lbp	0.45
2	158214957	158215107	Lbp	0.45
2	158215557	158215707	Lbp	0.45
2	158215657	158215807	Lbp	0.45
2	158218657	158218807	Lbp	0.45
2	158219857	158220007	Lbp	0.45
2	158222857	158223007	Lbp	0.45
2	158225857	158226007	Lbp	0.45
2	158225957	158226107	Lbp	0.45
2	158228957	158229107	Lbp	0.45
2	158253757	158253907	Lbp	0.45
2	158265057	158265207	Lbp	0.45
2	158273257	158273407	Lbp	0.45
2	158281257	158281407	Lbp	0.45
2	158295557	158295707	Lbp	0.45
2	158296257	158296407	Lbp	0.45
2	158296657	158296807	Lbp	0.45
2	158302857	158303007	Lbp	0.45
2	158328357	158328507	Lbp	0.45
2	158346957	158347107	Lbp	0.45
2	158363957	158364107	Lbp	0.45
2	165500657	165500807	Eya2	1.12
2	165513557	165513707	Eya2	1.12
2	165523357	165523507	Eya2	1.12
2	165528157	165528307	Eya2	1.12
2	165528657	165528807	Eya2	1.12
2	165529957	165530107	Eya2	1.12
2	165533457	165533607	Eya2	1.12
2	165546257	165546407	Eya2	1.12
2	165559857	165560007	Eya2	1.12
2	165564857	165565007	Eya2	1.12
2	165565057	165565207	Eya2	1.12
2	165601657	165601807	Eya2	1.12
2	165601857	165602007	Eya2	1.12
2	165608257	165608407	Eya2	1.12
2	165620357	165620507	Eya2	1.12
2	165634457	165634607	Eya2	1.12
2	165634757	165634907	Eya2	1.12
2	165635357	165635507	Eya2	1.12
2	165659457	165659607	Eya2	1.12
2	165661257	165661407	Eya2	1.12
2	168648157	168648307	Atp9a	2.98
2	168659957	168660107	Atp9a	2.98
2	168669057	168669207	Atp9a	2.98
2	168731757	168731907	Atp9a	2.98
2	168731957	168732107	Atp9a	2.98
2	168733057	168733207	Atp9a	2.98
2	168762457	168762607	Atp9a	2.98
2	168762557	168762707	Atp9a	2.98
2	168770357	168770507	Atp9a	2.98
2	168774857	168775007	Atp9a	2.98
2	168791557	168791707	Atp9a	2.98
2	168822257	168822407	Atp9a	2.98
2	168832957	168833107	Atp9a	2.98
2	172894857	172895007	Spo11	1.67
2	172916957	172917107	Spo11	1.67
2	172928457	172928607	Spo11	1.67
2	172934257	172934407	Spo11	1.67
2	172936357	172936507	Spo11	1.67
2	172938757	172938907	Spo11	1.67
2	172938857	172939007	Spo11	1.67
2	172940757	172940907	Spo11	1.67
2	172940857	172941007	Spo11	1.67
2	172947957	172948107	Spo11	1.67
2	172959257	172959407	Spo11	1.67
2	172975357	172975507	Spo11	1.67
2	173028057	173028207	Spo11	1.67
2	173038457	173038607	Spo11	1.67
2	173050757	173050907	Spo11	1.67
2	173050857	173051007	Spo11	1.67
2	173055657	173055807	Spo11	1.67
2	177974957	177975107	C330013J21Rik	0.61
2	180641257	180641407	Slc17a9	1.68
2	180646857	180647007	Slc17a9	1.68
2	180665857	180666007	Slc17a9	1.68
2	180689857	180690007	Slc17a9	1.68
2	180692857	180693007	Slc17a9	1.68
2	180703057	180703207	Slc17a9	1.68
2	180703157	180703307	Slc17a9	1.68
2	180709557	180709707	Slc17a9	1.68
2	180711457	180711607	Slc17a9	1.68
2	180727957	180728107	Slc17a9	1.68
2	180728057	180728207	Slc17a9	1.68
2	180731957	180732107	Slc17a9	1.68
2	180732057	180732207	Slc17a9	1.68
2	180732257	180732407	Slc17a9	1.68
2	180735257	180735407	Slc17a9	1.68
2	180736557	180736707	Slc17a9	1.68
2	180740557	180740707	Slc17a9	1.68
2	180740757	180740907	Slc17a9	1.68
2	180761957	180762107	Slc17a9	1.68
2	180780357	180780507	Slc17a9	1.68
2	180781857	180782007	Slc17a9	1.68
2	180785157	180785307	Slc17a9	1.68
3	27840791	27840941	Pld1	0.15
3	27878891	27879041	Pld1	0.15
3	27915291	27915441	Pld1	0.15
3	27958891	27959041	Pld1	0.15
3	27964091	27964241	Pld1	0.15
3	30557091	30557241	Lrrc34	3.61
3	30621491	30621641	Lrrc34	3.61
3	30636091	30636241	Lrrc34	3.61
3	30688391	30688541	Lrrc34	3.61
3	30705991	30706141	Lrrc34	3.61
3	31073391	31073541	Cldn11	1.91
3	31081791	31081941	Cldn11	1.91
3	31085791	31085941	Cldn11	1.91
3	31085891	31086041	Cldn11	1.91
3	31094991	31095141	Cldn11	1.91
3	31095091	31095241	Cldn11	1.91
3	31108191	31108341	Cldn11	1.91
3	31141791	31141941	Cldn11	1.91
3	31150391	31150541	Cldn11	1.91
3	31156591	31156741	Cldn11	1.91
3	31158891	31159041	Cldn11	1.91
3	31230191	31230341	Cldn11	1.91
3	31238091	31238241	Cldn11	1.91
3	31985091	31985241	Kcnmb2	2.88
3	33849691	33849841	Ccdc39	3.41
3	33851691	33851841	Ccdc39	3.41
3	33851791	33851941	Ccdc39	3.41
3	33874091	33874241	Ccdc39	3.41
3	33905291	33905441	Ccdc39	3.41
3	33905491	33905641	Ccdc39	3.41
3	33914091	33914241	Ccdc39	3.41
3	36275691	36275841	Qrfpr	1.02
3	36275791	36275941	Qrfpr	1.02
3	36293691	36293841	Qrfpr	1.02
3	36293791	36293941	Qrfpr	1.02
3	37264391	37264541	Cetn4	0.70
3	37287191	37287341	Cetn4	0.70
3	37332591	37332741	Cetn4	0.70
3	37370091	37370241	Cetn4	0.70
3	37376991	37377141	Cetn4	0.70
3	40481691	40481841	Intu	2.89
3	67287491	67287641	Mlf1	6.78
3	67374291	67374441	Mlf1	6.78
3	67374491	67374641	Mlf1	6.78
3	75143591	75143741	Zbbx	3.12
3	80929091	80929241	Glrb	0.08
3	94378691	94378841	Riiad1	6.75
3	94380991	94381141	Riiad1	6.75
3	94402791	94402941	Riiad1	6.75
3	94468791	94468941	Riiad1	6.75
3	94493391	94493541	Riiad1	6.75
3	94493591	94493741	Riiad1	6.75
3	94545491	94545641	Riiad1	6.75
3	96497691	96497841	Txnip	4.16
3	96528191	96528341	Txnip	4.16
3	96528591	96528741	Txnip	4.16
3	96554391	96554541	Txnip	4.16
3	96566991	96567141	Txnip	4.16
3	96598191	96598341	Txnip	4.16
3	99849791	99849941	Spag17	0.38
3	99875491	99875641	Spag17	0.38
3	101188591	101188741	Cd2	0.19
3	101237591	101237741	Cd2	0.19
3	101299191	101299341	Cd2	0.19
3	101306891	101307041	Cd2	0.19
3	101308391	101308541	Cd2	0.19
3	101324991	101325141	Cd2	0.19
3	101346591	101346741	Cd2	0.19
3	101355991	101356141	Cd2	0.19
3	101362091	101362241	Cd2	0.19
3	101362791	101362941	Cd2	0.19
3	102688691	102688841	Tshb	0.56
3	102704291	102704441	Tshb	0.56
3	102705291	102705441	Tshb	0.56
3	102735691	102735841	Tshb	0.56
3	102748891	102749041	Tshb	0.56
3	102751291	102751441	Tshb	0.56
3	102777291	102777441	Tshb	0.56
3	102800191	102800341	Tshb	0.56
3	104542291	104542441	Slc16a1	8.50
3	104563191	104563341	Slc16a1	8.50
3	104579591	104579741	Slc16a1	8.50
3	104616891	104617041	Slc16a1	8.50
3	104622691	104622841	Slc16a1	8.50
3	104660591	104660741	Slc16a1	8.50
3	104660691	104660841	Slc16a1	8.50
3	104660991	104661141	Slc16a1	8.50
3	104661091	104661241	Slc16a1	8.50
3	104697791	104697941	Slc16a1	8.50
3	104698991	104699141	Slc16a1	8.50
3	104703591	104703741	Slc16a1	8.50
3	104725691	104725841	Mov10	2.89
3	104734791	104734941	Mov10	2.89
3	104775991	104776141	Mov10	2.89
3	104776391	104776541	Mov10	2.89
3	104784691	104784841	Mov10	2.89
3	104811791	104811941	Mov10	2.89
3	104811891	104812041	Mov10	2.89
3	104872991	104873141	Mov10	2.89
3	105977691	105977841	1700027A23Rik	7.51
3	105977891	105978041	1700027A23Rik	7.51
3	129789191	129789341	Cfi	0.19
3	129804591	129804741	Cfi	0.19
3	129804791	129804941	Cfi	0.19
3	129805591	129805741	Cfi	0.19
3	129813091	129813241	Cfi	0.19
3	129836191	129836341	Cfi	0.19
3	129838991	129839141	Cfi	0.19
3	129860891	129861041	Cfi	0.19
3	129907491	129907641	Cfi	0.19
3	131293891	131294041	Sgms2	0.48
3	131343491	131343641	Sgms2	0.48
3	135782591	135782741	Slc39a8	4.10
3	135782791	135782941	Slc39a8	4.10
3	135825891	135826041	Slc39a8	4.10
3	135826091	135826241	Slc39a8	4.10
3	135895691	135895841	Slc39a8	4.10
3	135921891	135922041	Slc39a8	4.10
3	146010891	146011041	Wdr63	1.99
3	146010991	146011141	Wdr63	1.99
3	146061591	146061741	Wdr63	1.99
3	146092391	146092541	Wdr63	1.99
3	146128991	146129141	Lpar3	3.46
3	146150891	146151041	Lpar3	3.46
3	146169491	146169641	Lpar3	3.46
3	146202191	146202341	Lpar3	3.46
3	146212991	146213141	Lpar3	3.46
3	146240591	146240741	Lpar3	3.46
3	146264791	146264941	Lpar3	3.46
3	146267891	146268041	Lpar3	3.46
3	146284191	146284341	Lpar3	3.46
3	146285291	146285441	Lpar3	3.46
3	152076091	152076241	Gipc2	1.25
3	152085591	152085741	Gipc2	1.25
3	152098491	152098641	Gipc2	1.25
3	152104491	152104641	Gipc2	1.25
3	152124391	152124541	Gipc2	1.25
3	152151891	152152041	Gipc2	1.25
3	152152091	152152241	Gipc2	1.25
4	24798881	24799031	Klhl32	2.10
4	24799981	24800131	Klhl32	2.10
4	24869581	24869731	Klhl32	2.10
4	24888481	24888631	Klhl32	2.10
4	24900881	24901031	Klhl32	2.10
4	34634781	34634931	1700003M02Rik	4.90
4	34678581	34678731	1700003M02Rik	4.90
4	34696681	34696831	1700003M02Rik	4.90
4	34708981	34709131	1700003M02Rik	4.90
4	34793281	34793431	1700003M02Rik	4.90
4	34801781	34801931	1700003M02Rik	4.90
4	41479981	41480131	Dnaic1	2.31
4	41492081	41492231	Dnaic1	2.31
4	41507481	41507631	Dnaic1	2.31
4	41511981	41512131	Dnaic1	2.31
4	41540881	41541031	Dnaic1	2.31
4	41542981	41543131	Dnaic1	2.31
4	41553981	41554131	Dnaic1	2.31
4	41600581	41600731	Dnaic1	2.31
4	41602681	41602831	Dnaic1	2.31
4	41608481	41608631	Dnaic1	2.31
4	41624081	41624231	Dnaic1	2.31
4	41630281	41630431	Dnaic1	2.31
4	41630481	41630631	Dnaic1	2.31
4	41657481	41657631	Arid3c	1.76
4	41680981	41681131	Arid3c	1.76
4	41683181	41683331	Arid3c	1.76
4	41709281	41709431	Arid3c	1.76
4	41714481	41714631	Arid3c	1.76
4	41724481	41724631	Arid3c	1.76
4	41725181	41725331	Arid3c	1.76
4	41725381	41725531	Arid3c	1.76
4	41726181	41726331	Arid3c	1.76
4	41758481	41758631	Arid3c	1.76
4	41778081	41778231	Arid3c	1.76
4	43571881	43572031	Spag8	4.69
4	43586681	43586831	Spag8	4.69
4	43605181	43605331	Spag8	4.69
4	43610081	43610231	Spag8	4.69
4	43619581	43619731	Spag8	4.69
4	43627481	43627631	Spag8	4.69
4	43641681	43641831	Spag8	4.69
4	43641781	43641931	Spag8	4.69
4	43646581	43646731	Spag8	4.69
4	43652781	43652931	Spag8	4.69
4	43654781	43654931	Spag8	4.69
4	43662481	43662631	Spag8	4.69
4	43679281	43679431	Spag8	4.69
4	43728081	43728231	Spag8	4.69
4	43729981	43730131	Spag8	4.69
4	45436181	45436331	Shb	1.98
4	45436281	45436431	Shb	1.98
4	45439081	45439231	Shb	1.98
4	45444581	45444731	Shb	1.98
4	45455681	45455831	Shb	1.98
4	45461881	45462031	Shb	1.98
4	45488881	45489031	Shb	1.98
4	45492081	45492231	Shb	1.98
4	45497481	45497631	Shb	1.98
4	45512981	45513131	Shb	1.98
4	45519881	45520031	Shb	1.98
4	45549781	45549931	Shb	1.98
4	45553181	45553331	Shb	1.98
4	45569381	45569531	Shb	1.98
4	45591581	45591731	Shb	1.98
4	45591781	45591931	Shb	1.98
4	45627181	45627331	Shb	1.98
4	45807981	45808131	E230008N13Rik	0.72
4	45811681	45811831	E230008N13Rik	0.72
4	45812781	45812931	E230008N13Rik	0.72
4	45849581	45849731	E230008N13Rik	0.72
4	45867581	45867731	E230008N13Rik	0.72
4	45869881	45870031	E230008N13Rik	0.72
4	45887681	45887831	E230008N13Rik	0.72
4	45895481	45895631	E230008N13Rik	0.72
4	45905881	45906031	E230008N13Rik	0.72
4	45906081	45906231	E230008N13Rik	0.72
4	45928181	45928331	E230008N13Rik	0.72
4	45928581	45928731	E230008N13Rik	0.72
4	45944081	45944231	E230008N13Rik	0.72
4	45987281	45987431	E230008N13Rik	0.72
4	63073081	63073231	Kif12	0.08
4	63083381	63083531	Kif12	0.08
4	63087681	63087831	Kif12	0.08
4	63125281	63125431	Kif12	0.08
4	63147681	63147831	Kif12	0.08
4	63156081	63156231	Kif12	0.08
4	63157181	63157331	Kif12	0.08
4	63167481	63167631	Kif12	0.08
4	63169281	63169431	Kif12	0.08
4	63191881	63192031	Kif12	0.08
4	63214681	63214831	Kif12	0.08
4	63225581	63225731	Kif12	0.08
4	63226781	63226931	Kif12	0.08
4	63227781	63227931	Kif12	0.08
4	63230081	63230231	Kif12	0.08
4	63257781	63257931	Kif12	0.08
4	63258981	63259131	Kif12	0.08
4	63260481	63260631	Kif12	0.08
4	82850681	82850831	Cer1	9.62
4	82863181	82863331	Cer1	9.62
4	82884981	82885131	Cer1	9.62
4	82885181	82885331	Cer1	9.62
4	82885281	82885431	Cer1	9.62
4	82891981	82892131	Cer1	9.62
4	82958181	82958331	Frem1	1.50
4	82966081	82966231	Frem1	1.50
4	82972581	82972731	Frem1	1.50
4	82972781	82972931	Frem1	1.50
4	82991481	82991631	Frem1	1.50
4	83001581	83001731	Frem1	1.50
4	83027481	83027631	Frem1	1.50
4	83094181	83094331	Frem1	1.50
4	83100981	83101131	Frem1	1.50
4	83101681	83101831	Frem1	1.50
4	83125881	83126031	Frem1	1.50
4	100379881	100380031	Ube2u	2.70
4	100460781	100460931	Ube2u	2.70
4	100511081	100511231	Ube2u	2.70
4	100522181	100522331	Ube2u	2.70
4	100527681	100527831	Ube2u	2.70
4	102924581	102924731	Tctex1d1	5.26
4	102924681	102924831	Tctex1d1	5.26
4	102932481	102932631	Tctex1d1	5.26
4	102947181	102947331	Tctex1d1	5.26
4	102947281	102947431	Tctex1d1	5.26
4	102990281	102990431	Tctex1d1	5.26
4	103002281	103002431	Tctex1d1	5.26
4	103012381	103012531	Tctex1d1	5.26
4	103044581	103044731	Tctex1d1	5.26
4	107588281	107588431	Dmrtb1	0.01
4	107597081	107597231	Dmrtb1	0.01
4	107597481	107597631	Dmrtb1	0.01
4	107597781	107597931	Dmrtb1	0.01
4	107602481	107602631	Dmrtb1	0.01
4	107602681	107602831	Dmrtb1	0.01
4	107608781	107608931	Dmrtb1	0.01
4	107615881	107616031	Dmrtb1	0.01
4	107630781	107630931	Dmrtb1	0.01
4	107655581	107655731	Dmrtb1	0.01
4	107677381	107677531	Dmrtb1	0.01
4	107707381	107707531	Dmrtb1	0.01
4	107734781	107734931	Dmrtb1	0.01
4	107737481	107737631	Dmrtb1	0.01
4	107740381	107740531	Dmrtb1	0.01
4	107757681	107757831	Dmrtb1	0.01
4	111831081	111831231	Slc5a9	1.28
4	111890481	111890631	Slc5a9	1.28
4	111890681	111890831	Slc5a9	1.28
4	111902281	111902431	Slc5a9	1.28
4	111974481	111974631	Slc5a9	1.28
4	111974681	111974831	Slc5a9	1.28
4	115024081	115024231	Pdzk1ip1	2.20
4	115033581	115033731	Pdzk1ip1	2.20
4	115057881	115058031	Pdzk1ip1	2.20
4	115058081	115058231	Pdzk1ip1	2.20
4	115065681	115065831	Pdzk1ip1	2.20
4	115087681	115087831	Pdzk1ip1	2.20
4	115096381	115096531	Pdzk1ip1	2.20
4	115112681	115112831	Pdzk1ip1	2.20
4	115112881	115113031	Pdzk1ip1	2.20
4	115182881	115183031	Pdzk1ip1	2.20
4	115704381	115704531	4930544O15Rik	0.13
4	115758981	115759131	4930544O15Rik	0.13
4	115785681	115785831	4930544O15Rik	0.13
4	115819081	115819231	4930544O15Rik	0.13
4	115819281	115819431	4930544O15Rik	0.13
4	115827881	115828031	4930544O15Rik	0.13
4	115827981	115828131	4930544O15Rik	0.13
4	115833381	115833531	4930544O15Rik	0.13
4	115856581	115856731	4930544O15Rik	0.13
4	115861181	115861331	4930544O15Rik	0.13
4	115875381	115875531	4930544O15Rik	0.13
4	115875581	115875731	4930544O15Rik	0.13
4	116089381	116089531	Tspan1	1.35
4	116110981	116111131	Tspan1	1.35
4	116114181	116114331	Tspan1	1.35
4	116140181	116140331	Tspan1	1.35
4	116173281	116173431	Tspan1	1.35
4	116187581	116187731	Tspan1	1.35
4	116201181	116201331	Tspan1	1.35
4	116221781	116221931	Tspan1	1.35
4	116230981	116231131	Tspan1	1.35
4	116239981	116240131	Tspan1	1.35
4	117178481	117178631	Tmem53	1.32
4	117178681	117178831	Tmem53	1.32
4	117215881	117216031	Tmem53	1.32
4	117217981	117218131	Tmem53	1.32
4	117277181	117277331	Tmem53	1.32
4	117277381	117277531	Tmem53	1.32
4	117299681	117299831	Tmem53	1.32
4	117299881	117300031	Tmem53	1.32
4	117305581	117305731	Tmem53	1.32
4	117305681	117305831	Tmem53	1.32
4	117312881	117313031	Tmem53	1.32
4	124971481	124971631	Dnali1	3.15
4	124971681	124971831	Dnali1	3.15
4	124974481	124974631	Dnali1	3.15
4	124980881	124981031	Dnali1	3.15
4	124980981	124981131	Dnali1	3.15
4	125015581	125015731	Dnali1	3.15
4	125015681	125015831	Dnali1	3.15
4	125044681	125044831	Dnali1	3.15
4	125049281	125049431	Dnali1	3.15
4	125060681	125060831	Dnali1	3.15
4	125070181	125070331	Dnali1	3.15
4	125072481	125072631	Dnali1	3.15
4	125086781	125086931	Dnali1	3.15
4	125097481	125097631	Dnali1	3.15
4	125113781	125113931	Dnali1	3.15
4	125117281	125117431	Dnali1	3.15
4	125154281	125154431	Dnali1	3.15
4	125158781	125158931	Dnali1	3.15
4	125984881	125985031	Oscp1	3.40
4	125995781	125995931	Oscp1	3.40
4	126020381	126020531	Oscp1	3.40
4	126051081	126051231	Oscp1	3.40
4	126051281	126051431	Oscp1	3.40
4	126057981	126058131	Oscp1	3.40
4	126069981	126070131	1700029G01Rik	0.39
4	126070181	126070331	1700029G01Rik	0.39
4	126099481	126099631	1700029G01Rik	0.39
4	126153181	126153331	1700029G01Rik	0.39
4	126195581	126195731	1700029G01Rik	0.39
4	126199181	126199331	1700029G01Rik	0.39
4	126237381	126237531	Tekt2	4.91
4	126239081	126239231	Tekt2	4.91
4	126253681	126253831	Tekt2	4.91
4	126259881	126260031	Tekt2	4.91
4	126286381	126286531	Tekt2	4.91
4	126330681	126330831	Tekt2	4.91
4	130095881	130096031	Tinagl1	0.83
4	130123781	130123931	Tinagl1	0.83
4	130128281	130128431	Tinagl1	0.83
4	130157281	130157431	Tinagl1	0.83
4	130157381	130157531	Tinagl1	0.83
4	130163381	130163531	Tinagl1	0.83
4	130169781	130169931	Tinagl1	0.83
4	130172281	130172431	Tinagl1	0.83
4	130174581	130174731	Tinagl1	0.83
4	130174781	130174931	Tinagl1	0.83
4	130177581	130177731	Tinagl1	0.83
4	130177781	130177931	Tinagl1	0.83
4	130185281	130185431	Tinagl1	0.83
4	130195981	130196131	Tinagl1	0.83
4	130210081	130210231	Tinagl1	0.83
4	130210281	130210431	Tinagl1	0.83
4	130213981	130214131	Tinagl1	0.83
4	130222681	130222831	Tinagl1	0.83
4	130237581	130237731	Tinagl1	0.83
4	130267081	130267231	Tinagl1	0.83
4	130268781	130268931	Tinagl1	0.83
4	130269281	130269431	Tinagl1	0.83
4	133169981	133170131	Sytl1	2.03
4	133183881	133184031	Sytl1	2.03
4	133211181	133211331	Sytl1	2.03
4	133214281	133214431	Sytl1	2.03
4	133223881	133224031	Sytl1	2.03
4	133226681	133226831	Sytl1	2.03
4	133234981	133235131	Sytl1	2.03
4	133236781	133236931	Sytl1	2.03
4	133239281	133239431	Sytl1	2.03
4	133259381	133259531	Sytl1	2.03
4	133265381	133265531	Sytl1	2.03
4	133271681	133271831	Sytl1	2.03
4	133282581	133282731	Sytl1	2.03
4	133293381	133293531	Sytl1	2.03
4	133300481	133300631	Sytl1	2.03
4	133301281	133301431	Sytl1	2.03
4	135397581	135397731	Nipal3	0.62
4	135400681	135400831	Nipal3	0.62
4	135403381	135403531	Nipal3	0.62
4	135410881	135411031	Nipal3	0.62
4	135425781	135425931	Nipal3	0.62
4	135486681	135486831	Nipal3	0.62
4	135511581	135511731	Nipal3	0.62
4	135537181	135537331	Nipal3	0.62
4	135546181	135546331	Nipal3	0.62
4	135546281	135546431	Nipal3	0.62
4	135553181	135553331	Nipal3	0.62
4	135563081	135563231	Nipal3	0.62
4	135587881	135588031	Nipal3	0.62
4	137492881	137493031	Ldlrad2	0.69
4	137530581	137530731	Ldlrad2	0.69
4	137530781	137530931	Ldlrad2	0.69
4	137574481	137574631	Ldlrad2	0.69
4	137614481	137614631	Ldlrad2	0.69
4	137660381	137660531	Ldlrad2	0.69
4	137673081	137673231	Ldlrad2	0.69
4	138666381	138666531	Ubxn10	3.85
4	138693781	138693931	Ubxn10	3.85
4	138718081	138718231	Ubxn10	3.85
4	138718981	138719131	Ubxn10	3.85
4	138719081	138719231	Ubxn10	3.85
4	138720181	138720331	Ubxn10	3.85
4	138729881	138730031	Ubxn10	3.85
4	138734481	138734631	Ubxn10	3.85
4	138737181	138737331	Ubxn10	3.85
4	138746781	138746931	Ubxn10	3.85
4	138756281	138756431	Ubxn10	3.85
4	138766581	138766731	Ubxn10	3.85
4	138780781	138780931	Ubxn10	3.85
4	138799781	138799931	Ubxn10	3.85
4	138813381	138813531	Ubxn10	3.85
4	138813581	138813731	Ubxn10	3.85
4	138816781	138816931	Ubxn10	3.85
4	140168181	140168331	Igsf21	3.30
4	140173881	140174031	Igsf21	3.30
4	140174081	140174231	Igsf21	3.30
4	140181781	140181931	Igsf21	3.30
4	140192981	140193131	Igsf21	3.30
4	140214381	140214531	Igsf21	3.30
4	140218081	140218231	Igsf21	3.30
4	140224081	140224231	Igsf21	3.30
4	140243681	140243831	Igsf21	3.30
4	140246481	140246631	Igsf21	3.30
4	140267681	140267831	Igsf21	3.30
4	140297181	140297331	Igsf21	3.30
4	140306981	140307131	Igsf21	3.30
4	141205981	141206131	Epha2	4.44
4	141230781	141230931	Epha2	4.44
4	141239381	141239531	Epha2	4.44
4	141240981	141241131	Epha2	4.44
4	141242681	141242831	Epha2	4.44
4	141264181	141264331	Epha2	4.44
4	141278281	141278431	Epha2	4.44
4	141278781	141278931	Epha2	4.44
4	141284781	141284931	Epha2	4.44
4	141292681	141292831	Epha2	4.44
4	141312881	141313031	Epha2	4.44
4	141325281	141325431	Epha2	4.44
4	141335281	141335431	Epha2	4.44
4	141351381	141351531	Epha2	4.44
4	141368881	141369031	Epha2	4.44
4	141391681	141391831	Epha2	4.44
4	141916881	141917031	Fhad1	1.69
4	141939981	141940131	Fhad1	1.69
4	141941781	141941931	Fhad1	1.69
4	141952881	141953031	Fhad1	1.69
4	141978281	141978431	Fhad1	1.69
4	142045381	142045531	Fhad1	1.69
4	142061881	142062031	Fhad1	1.69
4	142062081	142062231	Fhad1	1.69
4	142077181	142077331	Fhad1	1.69
4	142077381	142077531	Fhad1	1.69
4	142084281	142084431	Fhad1	1.69
4	142110181	142110331	Fhad1	1.69
4	142110381	142110531	Fhad1	1.69
4	142113681	142113831	Fhad1	1.69
4	144807281	144807431	Dhrs3	2.60
4	144817181	144817331	Dhrs3	2.60
4	144890981	144891131	Dhrs3	2.60
4	144894381	144894531	Dhrs3	2.60
4	144894581	144894731	Dhrs3	2.60
4	144894681	144894831	Dhrs3	2.60
4	144947981	144948131	Dhrs3	2.60
4	144950181	144950331	Dhrs3	2.60
4	144964981	144965131	Dhrs3	2.60
4	144969081	144969231	Dhrs3	2.60
4	144969181	144969331	Dhrs3	2.60
4	149058881	149059031	Cort	1.06
4	149062081	149062231	Cort	1.06
4	149062281	149062431	Cort	1.06
4	149076781	149076931	Cort	1.06
4	149076981	149077131	Cort	1.06
4	149081681	149081831	Cort	1.06
4	149121481	149121631	Cort	1.06
4	149127981	149128131	Cort	1.06
4	149128381	149128531	Cort	1.06
4	149129481	149129631	Cort	1.06
4	149148281	149148431	Cort	1.06
4	149170281	149170431	Cort	1.06
4	149186981	149187131	Cort	1.06
4	154994381	154994531	Morn1	1.81
4	155006681	155006831	Morn1	1.81
4	155029281	155029431	Morn1	1.81
4	155038881	155039031	Morn1	1.81
4	155045581	155045731	Morn1	1.81
4	155052281	155052431	Morn1	1.81
4	155059581	155059731	Morn1	1.81
4	155074681	155074831	Morn1	1.81
4	155091181	155091331	Morn1	1.81
4	155101781	155101931	Morn1	1.81
4	155101981	155102131	Morn1	1.81
4	155113981	155114131	Morn1	1.81
4	155117281	155117431	Morn1	1.81
4	155117481	155117631	Morn1	1.81
4	155136081	155136231	Morn1	1.81
4	155138081	155138231	Morn1	1.81
4	155145181	155145331	Morn1	1.81
4	155161481	155161631	Morn1	1.81
4	155163981	155164131	Morn1	1.81
4	155177981	155178131	Morn1	1.81
4	155985381	155985531	Ttll10	1.28
4	156035881	156036031	Ttll10	1.28
4	156043281	156043431	Ttll10	1.28
4	156048081	156048231	Ttll10	1.28
4	156064081	156064231	Ttll10	1.28
4	156084281	156084431	Ttll10	1.28
4	156107981	156108131	Ttll10	1.28
4	156130581	156130731	Ttll10	1.28
5	5588909	5589059	A330021E22Rik	3.03
5	5630009	5630159	A330021E22Rik	3.03
5	5658809	5658959	A330021E22Rik	3.03
5	5663809	5663959	A330021E22Rik	3.03
5	5681209	5681359	A330021E22Rik	3.03
5	21473409	21473559	Ccdc146	2.54
5	21496109	21496259	Ccdc146	2.54
5	21500309	21500459	Ccdc146	2.54
5	21510609	21510759	Ccdc146	2.54
5	28146109	28146259	Cnpy1	2.51
5	28148509	28148659	Cnpy1	2.51
5	28152709	28152859	Cnpy1	2.51
5	28198509	28198659	Cnpy1	2.51
5	28201609	28201759	Cnpy1	2.51
5	28239009	28239159	Cnpy1	2.51
5	28245409	28245559	Cnpy1	2.51
5	28268709	28268859	Cnpy1	2.51
5	28280009	28280159	Cnpy1	2.51
5	28415009	28415159	Shh	1.89
5	28436409	28436559	Shh	1.89
5	28479409	28479559	Shh	1.89
5	28493109	28493259	Shh	1.89
5	28495109	28495259	Shh	1.89
5	28501209	28501359	Shh	1.89
5	28501309	28501459	Shh	1.89
5	28521909	28522059	Shh	1.89
5	28529209	28529359	Shh	1.89
5	28558809	28558959	Shh	1.89
5	28563109	28563259	Shh	1.89
5	28563209	28563359	Shh	1.89
5	28563509	28563659	Shh	1.89
5	28563709	28563859	Shh	1.89
5	29118709	29118859	Rnf32	4.38
5	29174709	29174859	Rnf32	4.38
5	29268909	29269059	Rnf32	4.38
5	30204509	30204659	Ccdc164	4.18
5	30204709	30204859	Ccdc164	4.18
5	30204909	30205059	Ccdc164	4.18
5	30209209	30209359	Ccdc164	4.18
5	30215809	30215959	Ccdc164	4.18
5	30220509	30220659	Ccdc164	4.18
5	30242809	30242959	Ccdc164	4.18
5	30273609	30273759	Ccdc164	4.18
5	30275809	30275959	Ccdc164	4.18
5	30355609	30355759	Ccdc164	4.18
5	30355809	30355959	Ccdc164	4.18
5	30370409	30370559	Ccdc164	4.18
5	30380909	30381059	Ccdc164	4.18
5	30381009	30381159	Ccdc164	4.18
5	30766909	30767059	Mapre3	1.60
5	30779909	30780059	Mapre3	1.60
5	30841109	30841259	Mapre3	1.60
5	30855209	30855359	Cgref1	2.52
5	30855309	30855459	Cgref1	2.52
5	30866909	30867059	Cgref1	2.52
5	30877609	30877759	Cgref1	2.52
5	30878009	30878159	Cgref1	2.52
5	30880909	30881059	Cgref1	2.52
5	30889409	30889559	Cgref1	2.52
5	30894909	30895059	Cgref1	2.52
5	30895109	30895259	Cgref1	2.52
5	30911009	30911159	Cgref1	2.52
5	30913009	30913159	Cgref1	2.52
5	30924309	30924459	Cgref1	2.52
5	30949209	30949359	Cgref1	2.52
5	30971009	30971159	Cgref1	2.52
5	30983909	30984059	Cgref1	2.52
5	31000809	31000959	Cgref1	2.52
5	31001109	31001259	Cgref1	2.52
5	31009309	31009459	Cgref1	2.52
5	31198709	31198859	Gckr	1.69
5	31212809	31212959	Gckr	1.69
5	31301409	31301559	Gckr	1.69
5	31302709	31302859	Gckr	1.69
5	35647909	35648059	Sh3tc1	0.85
5	35655109	35655259	Sh3tc1	0.85
5	35659609	35659759	Sh3tc1	0.85
5	35659709	35659859	Sh3tc1	0.85
5	35667209	35667359	Sh3tc1	0.85
5	35669709	35669859	Sh3tc1	0.85
5	35673909	35674059	Sh3tc1	0.85
5	35676609	35676759	Sh3tc1	0.85
5	35679509	35679659	Sh3tc1	0.85
5	35679609	35679759	Sh3tc1	0.85
5	35696509	35696659	Sh3tc1	0.85
5	35699509	35699659	Sh3tc1	0.85
5	35727609	35727759	Sh3tc1	0.85
5	35762709	35762859	Sh3tc1	0.85
5	35775009	35775159	Sh3tc1	0.85
5	35824909	35825059	Sh3tc1	0.85
5	36389309	36389459	Ccdc96	2.80
5	36390009	36390159	Ccdc96	2.80
5	36390409	36390559	Ccdc96	2.80
5	36390509	36390659	Ccdc96	2.80
5	36390609	36390759	Ccdc96	2.80
5	36391909	36392059	Ccdc96	2.80
5	36397309	36397459	Ccdc96	2.80
5	36402909	36403059	Ccdc96	2.80
5	36426209	36426359	Ccdc96	2.80
5	36430209	36430359	Ccdc96	2.80
5	36446609	36446759	Ccdc96	2.80
5	36450209	36450359	Ccdc96	2.80
5	36461809	36461959	Ccdc96	2.80
5	36462009	36462159	Ccdc96	2.80
5	36462109	36462259	Ccdc96	2.80
5	36470809	36470959	Ccdc96	2.80
5	36511509	36511659	Ccdc96	2.80
5	36528709	36528859	Ccdc96	2.80
5	36533309	36533459	Ccdc96	2.80
5	36535909	36536059	Ccdc96	2.80
5	36536109	36536259	Ccdc96	2.80
5	36553609	36553759	Ccdc96	2.80
5	36564109	36564259	Ccdc96	2.80
5	36571409	36571559	Ccdc96	2.80
5	36581509	36581659	Ccdc96	2.80
5	43916609	43916759	Fgfbp1	5.10
5	43974809	43974959	Fgfbp1	5.10
5	43988509	43988659	Fgfbp1	5.10
5	44040809	44040959	Fgfbp1	5.10
5	44076209	44076359	Fgfbp1	5.10
5	62851909	62852059	Arap2	0.41
5	65847209	65847359	Chrna9	4.30
5	65910309	65910459	Chrna9	4.30
5	65919709	65919859	Chrna9	4.30
5	65931309	65931459	Chrna9	4.30
5	65995209	65995359	Chrna9	4.30
5	66000809	66000959	Chrna9	4.30
5	66004309	66004459	Chrna9	4.30
5	66005009	66005159	Chrna9	4.30
5	66026809	66026959	Chrna9	4.30
5	66082509	66082659	Rbm47	4.02
5	66082609	66082759	Rbm47	4.02
5	66094009	66094159	Rbm47	4.02
5	66112309	66112459	Rbm47	4.02
5	66112409	66112559	Rbm47	4.02
5	66124009	66124159	Rbm47	4.02
5	66124109	66124259	Rbm47	4.02
5	66150909	66151059	Rbm47	4.02
5	66151109	66151259	Rbm47	4.02
5	66162609	66162759	Rbm47	4.02
5	66172409	66172559	Rbm47	4.02
5	66188409	66188559	Rbm47	4.02
5	66190609	66190759	Rbm47	4.02
5	66203109	66203259	Rbm47	4.02
5	66204209	66204359	Rbm47	4.02
5	66205909	66206059	Rbm47	4.02
5	66215809	66215959	Rbm47	4.02
5	66265809	66265959	Rbm47	4.02
5	73552809	73552959	Spata18	0.54
5	73580509	73580659	Spata18	0.54
5	73585709	73585859	Spata18	0.54
5	73628309	73628459	Spata18	0.54
5	73637709	73637859	Spata18	0.54
5	73638709	73638859	Spata18	0.54
5	73643109	73643259	Spata18	0.54
5	73651209	73651359	Spata18	0.54
5	73651409	73651559	Spata18	0.54
5	73665709	73665859	Spata18	0.54
5	73700409	73700559	Spata18	0.54
5	73715209	73715359	Spata18	0.54
5	90494309	90494459	Afp	2.32
5	90507709	90507859	Afp	2.32
5	90507909	90508059	Afp	2.32
5	90565709	90565859	Afp	2.32
5	90582909	90583059	Afp	2.32
5	91426509	91426659	Parm1	3.21
5	91445109	91445259	Parm1	3.21
5	91450409	91450559	Parm1	3.21
5	91493709	91493859	Parm1	3.21
5	91943709	91943859	Cdkl2	2.40
5	92021109	92021259	Cdkl2	2.40
5	92024209	92024359	Cdkl2	2.40
5	98170109	98170259	Fgf5	6.04
5	98170209	98170359	Fgf5	6.04
5	98251109	98251259	Fgf5	6.04
5	98251309	98251459	Fgf5	6.04
5	98302909	98303059	Fgf5	6.04
5	103276309	103276459	Mapk10	1.25
5	103282809	103282959	Mapk10	1.25
5	103593109	103593259	Aff1	3.10
5	103600109	103600259	Aff1	3.10
5	103671309	103671459	Aff1	3.10
5	103756809	103756959	Aff1	3.10
5	103757009	103757159	Aff1	3.10
5	104053209	104053359	Sparcl1	1.83
5	104053309	104053459	Sparcl1	1.83
5	104055209	104055359	Sparcl1	1.83
5	104076609	104076759	Sparcl1	1.83
5	104102809	104102959	Sparcl1	1.83
5	104105409	104105559	Sparcl1	1.83
5	104118209	104118359	Sparcl1	1.83
5	104128809	104128959	Sparcl1	1.83
5	104142909	104143059	Sparcl1	1.83
5	104164909	104165059	Sparcl1	1.83
5	104197809	104197959	Sparcl1	1.83
5	120499609	120499759	Iqcd	2.73
5	120513009	120513159	Iqcd	2.73
5	120515209	120515359	Iqcd	2.73
5	120515309	120515459	Iqcd	2.73
5	120537309	120537459	Iqcd	2.73
5	120539109	120539259	Iqcd	2.73
5	120560209	120560359	Iqcd	2.73
5	120578209	120578359	Iqcd	2.73
5	120599009	120599159	Iqcd	2.73
5	120634109	120634259	Iqcd	2.73
5	120635909	120636059	Iqcd	2.73
5	120651409	120651559	Iqcd	2.73
5	120658409	120658559	Iqcd	2.73
5	120667709	120667859	Iqcd	2.73
5	120670309	120670459	Iqcd	2.73
5	120673609	120673759	Iqcd	2.73
5	120678609	120678759	Iqcd	2.73
5	120838309	120838459	Oas1d	2.63
5	120857809	120857959	Oas1d	2.63
5	120874309	120874459	Oas1d	2.63
5	120907609	120907759	Oas1d	2.63
5	120938809	120938959	Oas1d	2.63
5	120943009	120943159	Oas1d	2.63
5	120950909	120951059	Oas1d	2.63
5	120951309	120951459	Oas1d	2.63
5	120955309	120955459	Oas1d	2.63
5	120959509	120959659	Oas1d	2.63
5	120994909	120995059	Oas1d	2.63
5	122219909	122220059	Tctn1	2.75
5	122243409	122243559	Tctn1	2.75
5	122273309	122273459	Tctn1	2.75
5	122294009	122294159	Tctn1	2.75
5	122329909	122330059	Tctn1	2.75
5	122350009	122350159	Tctn1	2.75
5	122354309	122354459	Tctn1	2.75
5	122360309	122360459	Tctn1	2.75
5	122979209	122979359	Morn3	1.86
5	122981409	122981559	Morn3	1.86
5	122985809	122985959	Morn3	1.86
5	122988309	122988459	Morn3	1.86
5	122988509	122988659	Morn3	1.86
5	122988709	122988859	Morn3	1.86
5	123048709	123048859	Morn3	1.86
5	123057409	123057559	Morn3	1.86
5	123086609	123086759	Morn3	1.86
5	123120409	123120559	Morn3	1.86
5	123130009	123130159	Morn3	1.86
5	123133209	123133359	Morn3	1.86
5	123135509	123135659	Morn3	1.86
5	123142909	123143059	Morn3	1.86
5	123143009	123143159	Morn3	1.86
5	123144909	123145059	Morn3	1.86
5	123390409	123390559	Lrrc43	2.95
5	123395209	123395359	Lrrc43	2.95
5	123416409	123416559	Lrrc43	2.95
5	123426709	123426859	Lrrc43	2.95
5	123443609	123443759	Lrrc43	2.95
5	123462809	123462959	Lrrc43	2.95
5	123463409	123463559	Lrrc43	2.95
5	123463509	123463659	Lrrc43	2.95
5	123469209	123469359	Lrrc43	2.95
5	123471309	123471459	Lrrc43	2.95
5	123471409	123471559	Lrrc43	2.95
5	123487709	123487859	Lrrc43	2.95
5	123501409	123501559	Lrrc43	2.95
5	123534909	123535059	Lrrc43	2.95
5	123562209	123562359	Lrrc43	2.95
5	124907109	124907259	Fam101a	2.84
5	124908609	124908759	Fam101a	2.84
5	124910709	124910859	Fam101a	2.84
5	124922509	124922659	Fam101a	2.84
5	124922909	124923059	Fam101a	2.84
5	125006609	125006759	Fam101a	2.84
5	125006709	125006859	Fam101a	2.84
5	125011809	125011959	Fam101a	2.84
5	125017509	125017659	Fam101a	2.84
5	125038509	125038659	Fam101a	2.84
5	125051209	125051359	Fam101a	2.84
5	125051409	125051559	Fam101a	2.84
5	125052209	125052359	Fam101a	2.84
5	125063309	125063459	Fam101a	2.84
5	125068909	125069059	Fam101a	2.84
5	125100409	125100559	Fam101a	2.84
5	125102309	125102459	Fam101a	2.84
5	125102509	125102659	Fam101a	2.84
5	125102909	125103059	Fam101a	2.84
5	128925009	128925159	Stx2	2.58
5	128948009	128948159	Stx2	2.58
5	129016209	129016359	Stx2	2.58
5	129032509	129032659	Stx2	2.58
5	129044309	129044459	Stx2	2.58
5	129045909	129046059	Stx2	2.58
5	129048709	129048859	Stx2	2.58
5	129048909	129049059	Stx2	2.58
5	129072609	129072759	Stx2	2.58
5	129076409	129076559	Stx2	2.58
5	129081609	129081759	Stx2	2.58
5	129088009	129088159	Stx2	2.58
5	129088209	129088359	Stx2	2.58
5	129088409	129088559	Stx2	2.58
5	129103809	129103959	Stx2	2.58
5	136091809	136091959	Orai2	0.63
5	136092509	136092659	Orai2	0.63
5	136102409	136102559	Orai2	0.63
5	136178309	136178459	Orai2	0.63
5	136179609	136179759	Orai2	0.63
5	136193209	136193359	Orai2	0.63
5	136194509	136194659	Orai2	0.63
5	136194709	136194859	Orai2	0.63
5	136210809	136210959	Orai2	0.63
5	136213209	136213359	Orai2	0.63
5	136252409	136252559	Orai2	0.63
5	136266109	136266259	Orai2	0.63
5	136266309	136266459	Orai2	0.63
5	137788209	137788359	Pilrb2	1.31
5	137788409	137788559	Pilrb2	1.31
5	137805509	137805659	Pilrb2	1.31
5	137860109	137860259	Pilrb2	1.31
5	137872609	137872759	Pilrb2	1.31
5	137887709	137887859	Pilrb2	1.31
5	137920909	137921059	Pilrb2	1.31
5	138688509	138688659	Fam20c	0.67
5	138693209	138693359	Fam20c	0.67
5	138703709	138703859	Fam20c	0.67
5	138703809	138703959	Fam20c	0.67
5	138716509	138716659	Fam20c	0.67
5	138724009	138724159	Fam20c	0.67
5	138754209	138754359	Fam20c	0.67
5	138764009	138764159	Fam20c	0.67
5	138770109	138770259	Fam20c	0.67
5	138791609	138791759	Fam20c	0.67
5	138798409	138798559	Fam20c	0.67
5	138800409	138800559	Fam20c	0.67
5	138805209	138805359	Fam20c	0.67
5	138827409	138827559	Fam20c	0.67
5	138829709	138829859	Fam20c	0.67
5	139326209	139326359	Gpr30	2.37
5	139326409	139326559	Gpr30	2.37
5	139328009	139328159	Gpr30	2.37
5	139340709	139340859	Gpr30	2.37
5	139346309	139346459	Gpr30	2.37
5	139349709	139349859	Gpr30	2.37
5	139352209	139352359	Gpr30	2.37
5	139371109	139371259	Gpr30	2.37
5	139377209	139377359	Gpr30	2.37
5	139378109	139378259	Gpr30	2.37
5	139378209	139378359	Gpr30	2.37
5	139380009	139380159	Gpr30	2.37
5	139380809	139380959	Gpr30	2.37
5	139381009	139381159	Gpr30	2.37
5	139385109	139385259	Gpr30	2.37
5	139395309	139395459	Gpr30	2.37
5	139396809	139396959	Gpr30	2.37
5	139399509	139399659	Gpr30	2.37
5	139402009	139402159	Gpr30	2.37
5	139419009	139419159	Gpr30	2.37
5	139423609	139423759	Gpr30	2.37
5	139427409	139427559	Gpr30	2.37
5	139435709	139435859	Gpr30	2.37
5	139451209	139451359	Gpr30	2.37
5	139722109	139722259	Tmem184a	0.79
5	139722309	139722459	Tmem184a	0.79
5	139731309	139731459	Tmem184a	0.79
5	139731509	139731659	Tmem184a	0.79
5	139733909	139734059	Tmem184a	0.79
5	139735209	139735359	Tmem184a	0.79
5	139746909	139747059	Tmem184a	0.79
5	139762109	139762259	Tmem184a	0.79
5	139796309	139796459	Tmem184a	0.79
5	139804209	139804359	Tmem184a	0.79
5	139810409	139810559	Tmem184a	0.79
5	139814309	139814459	Tmem184a	0.79
5	139814409	139814559	Tmem184a	0.79
5	139815509	139815659	Tmem184a	0.79
5	139815709	139815859	Tmem184a	0.79
5	139846109	139846259	Tmem184a	0.79
5	139848309	139848459	Tmem184a	0.79
5	139848409	139848559	Tmem184a	0.79
5	139871309	139871459	Tmem184a	0.79
5	139877409	139877559	Tmem184a	0.79
5	139892409	139892559	Tmem184a	0.79
5	139892609	139892759	Tmem184a	0.79
5	139897209	139897359	Tmem184a	0.79
5	143874809	143874959	Rsph10b2	1.91
5	143902209	143902359	Rsph10b2	1.91
5	143916509	143916659	Rsph10b2	1.91
5	143976409	143976559	Rsph10b2	1.91
5	143987909	143988059	Rsph10b2	1.91
5	144006009	144006159	Rsph10b2	1.91
5	144007909	144008059	Rsph10b2	1.91
5	144024009	144024159	Rsph10b2	1.91
5	144869809	144869959	Smurf1	0.86
5	144904909	144905059	Smurf1	0.86
5	144912009	144912159	Smurf1	0.86
5	144912609	144912759	Smurf1	0.86
5	144920709	144920859	Smurf1	0.86
5	144928909	144929059	Smurf1	0.86
5	144936009	144936159	Smurf1	0.86
5	144940209	144940359	Smurf1	0.86
5	144940309	144940459	Smurf1	0.86
5	144942809	144942959	Smurf1	0.86
5	144947709	144947859	Smurf1	0.86
5	144950909	144951059	Smurf1	0.86
5	144955309	144955459	Smurf1	0.86
5	144957909	144958059	Smurf1	0.86
5	144965909	144966059	Smurf1	0.86
5	144966009	144966159	Smurf1	0.86
5	144971309	144971459	Smurf1	0.86
5	144976209	144976359	Smurf1	0.86
5	144979409	144979559	Smurf1	0.86
5	144989609	144989759	Smurf1	0.86
5	144989709	144989859	Smurf1	0.86
5	144992709	144992859	Smurf1	0.86
5	145005109	145005259	Smurf1	0.86
5	145022009	145022159	Smurf1	0.86
5	145057209	145057359	Smurf1	0.86
5	148914509	148914659	Katnal1	0.60
5	148963009	148963159	Katnal1	0.60
5	148964609	148964759	Katnal1	0.60
6	3904998	3905148	Gng11	4.54
6	4043698	4043848	Gng11	4.54
6	5412698	5412848	Pdk4	0.08
6	5457598	5457748	Pdk4	0.08
6	5480298	5480448	Pdk4	0.08
6	5497598	5497748	Pdk4	0.08
6	5582998	5583148	Pdk4	0.08
6	24452598	24452748	Iqub	4.64
6	24488498	24488648	Iqub	4.64
6	24527798	24527948	Iqub	4.64
6	24530898	24531048	Iqub	4.64
6	29682298	29682448	Tspan33	1.40
6	29691798	29691948	Tspan33	1.40
6	29693998	29694148	Tspan33	1.40
6	29701798	29701948	Tspan33	1.40
6	29716898	29717048	Tspan33	1.40
6	29716998	29717148	Tspan33	1.40
6	29757198	29757348	Tspan33	1.40
6	35278598	35278748	Slc13a4	3.26
6	35296798	35296948	Slc13a4	3.26
6	35296998	35297148	Slc13a4	3.26
6	35335698	35335848	Slc13a4	3.26
6	41392398	41392548	Prss1	2.24
6	41535598	41535748	Prss1	2.24
6	41542898	41543048	Prss1	2.24
6	48819098	48819248	Tmem176a	4.92
6	48834098	48834248	Tmem176a	4.92
6	48888498	48888648	Tmem176a	4.92
6	48906498	48906648	Tmem176a	4.92
6	49727298	49727448	Npy	1.39
6	49727498	49727648	Npy	1.39
6	49750198	49750348	Npy	1.39
6	49914298	49914448	Npy	1.39
6	51358098	51358248	Nfe2l3	0.14
6	51358198	51358348	Nfe2l3	0.14
6	51364998	51365148	Nfe2l3	0.14
6	51366198	51366348	Nfe2l3	0.14
6	51372498	51372648	Nfe2l3	0.14
6	51372598	51372748	Nfe2l3	0.14
6	51372698	51372848	Nfe2l3	0.14
6	51386398	51386548	Nfe2l3	0.14
6	51429998	51430148	Nfe2l3	0.14
6	51434398	51434548	Nfe2l3	0.14
6	51434498	51434648	Nfe2l3	0.14
6	51442298	51442448	Nfe2l3	0.14
6	51466198	51466348	Nfe2l3	0.14
6	58951598	58951748	Fam13a	1.86
6	58990098	58990248	Fam13a	1.86
6	58998698	58998848	Fam13a	1.86
6	58998898	58999048	Fam13a	1.86
6	59031498	59031648	Fam13a	1.86
6	59044698	59044848	Fam13a	1.86
6	59075098	59075248	Fam13a	1.86
6	59079298	59079448	Fam13a	1.86
6	85354798	85354948	Noto	7.74
6	85361798	85361948	Noto	7.74
6	85367698	85367848	Noto	7.74
6	85386898	85387048	Noto	7.74
6	85388198	85388348	Noto	7.74
6	85413098	85413248	Noto	7.74
6	85413198	85413348	Noto	7.74
6	85416098	85416248	Noto	7.74
6	85422998	85423148	Noto	7.74
6	85423198	85423348	Noto	7.74
6	85423298	85423448	Noto	7.74
6	85423398	85423548	Noto	7.74
6	85427698	85427848	Noto	7.74
6	85438998	85439148	Noto	7.74
6	85483498	85483648	Noto	7.74
6	85516998	85517148	Noto	7.74
6	85520598	85520748	Noto	7.74
6	86740898	86741048	Anxa4	3.25
6	86752498	86752648	Anxa4	3.25
6	86786098	86786248	Anxa4	3.25
6	86789298	86789448	Anxa4	3.25
6	86789398	86789548	Anxa4	3.25
6	86849898	86850048	Anxa4	3.25
6	86861098	86861248	Anxa4	3.25
6	86885598	86885748	Anxa4	3.25
6	91067298	91067448	Hdac11	1.66
6	91070898	91071048	Hdac11	1.66
6	91078898	91079048	Hdac11	1.66
6	91078998	91079148	Hdac11	1.66
6	91094998	91095148	Hdac11	1.66
6	91105298	91105448	Hdac11	1.66
6	91126698	91126848	Hdac11	1.66
6	91126898	91127048	Hdac11	1.66
6	91155398	91155548	Hdac11	1.66
6	91155598	91155748	Hdac11	1.66
6	91162498	91162648	Hdac11	1.66
6	91162698	91162848	Hdac11	1.66
6	91163798	91163948	Hdac11	1.66
6	91173198	91173348	Hdac11	1.66
6	91173398	91173548	Hdac11	1.66
6	91179498	91179648	Hdac11	1.66
6	91182298	91182448	Hdac11	1.66
6	91189498	91189648	Hdac11	1.66
6	91202998	91203148	Hdac11	1.66
6	91225698	91225848	Hdac11	1.66
6	91231098	91231248	Hdac11	1.66
6	91237598	91237748	Hdac11	1.66
6	91237698	91237848	Hdac11	1.66
6	91244398	91244548	Hdac11	1.66
6	91332998	91333148	Wnt7a	3.01
6	91345698	91345848	Wnt7a	3.01
6	91347898	91348048	Wnt7a	3.01
6	91350198	91350348	Wnt7a	3.01
6	91365898	91366048	Wnt7a	3.01
6	91374898	91375048	Wnt7a	3.01
6	91387698	91387848	Wnt7a	3.01
6	91390398	91390548	Wnt7a	3.01
6	91393998	91394148	Wnt7a	3.01
6	91406098	91406248	Wnt7a	3.01
6	91411098	91411248	Wnt7a	3.01
6	91421198	91421348	Wnt7a	3.01
6	91477498	91477648	Wnt7a	3.01
6	91477598	91477748	Wnt7a	3.01
6	91479098	91479248	Wnt7a	3.01
6	91479298	91479448	Wnt7a	3.01
6	91495198	91495348	Wnt7a	3.01
6	91498398	91498548	Wnt7a	3.01
6	91498598	91498748	Wnt7a	3.01
6	91508198	91508348	Wnt7a	3.01
6	91508298	91508448	Wnt7a	3.01
6	92153798	92153948	Trh	8.68
6	92153998	92154148	Trh	8.68
6	92216398	92216548	Trh	8.68
6	92221298	92221448	Trh	8.68
6	92237798	92237948	Trh	8.68
6	92237898	92238048	Trh	8.68
6	92241898	92242048	Trh	8.68
6	92243198	92243348	Trh	8.68
6	92246098	92246248	Trh	8.68
6	92252298	92252448	Trh	8.68
6	92252498	92252648	Trh	8.68
6	92257498	92257648	Trh	8.68
6	92334798	92334948	Trh	8.68
6	96988698	96988848	Fam19a4	1.64
6	97024198	97024348	Fam19a4	1.64
6	97028298	97028448	Fam19a4	1.64
6	97057698	97057848	Fam19a4	1.64
6	97066498	97066648	Fam19a4	1.64
6	97082698	97082848	Fam19a4	1.64
6	97109398	97109548	Fam19a4	1.64
6	97140798	97140948	Fam19a4	1.64
6	97148798	97148948	Fam19a4	1.64
6	97155998	97156148	Fam19a4	1.64
6	113516098	113516248	4931417G12Rik	0.93
6	113551898	113552048	4931417G12Rik	0.93
6	113562098	113562248	4931417G12Rik	0.93
6	113574698	113574848	4931417G12Rik	0.93
6	113589498	113589648	4931417G12Rik	0.93
6	113597398	113597548	4931417G12Rik	0.93
6	113632898	113633048	4931417G12Rik	0.93
6	113636398	113636548	4931417G12Rik	0.93
6	113642998	113643148	4931417G12Rik	0.93
6	113643798	113643948	4931417G12Rik	0.93
6	113681698	113681848	4931417G12Rik	0.93
6	113684398	113684548	4931417G12Rik	0.93
6	113690698	113690848	4931417G12Rik	0.93
6	113690798	113690948	4931417G12Rik	0.93
6	113692898	113693048	4931417G12Rik	0.93
6	113695398	113695548	4931417G12Rik	0.93
6	115745698	115745848	BC060267	2.75
6	115745898	115746048	BC060267	2.75
6	115776098	115776248	BC060267	2.75
6	115795298	115795448	BC060267	2.75
6	115797498	115797648	BC060267	2.75
6	115806898	115807048	BC060267	2.75
6	115853298	115853448	BC060267	2.75
6	115853798	115853948	BC060267	2.75
6	115913298	115913448	BC060267	2.75
6	115920398	115920548	BC060267	2.75
6	115934898	115935048	BC060267	2.75
6	120039098	120039248	Ninj2	4.24
6	120071998	120072148	Ninj2	4.24
6	120074398	120074548	Ninj2	4.24
6	120181198	120181348	Ninj2	4.24
6	122772898	122773048	Slc2a3	7.36
6	122772998	122773148	Slc2a3	7.36
6	122782398	122782548	Slc2a3	7.36
6	122810798	122810948	Slc2a3	7.36
6	122826198	122826348	Slc2a3	7.36
6	122826498	122826648	Slc2a3	7.36
6	122831698	122831848	Slc2a3	7.36
6	122835398	122835548	Slc2a3	7.36
6	122844198	122844348	Slc2a3	7.36
6	122880698	122880848	Slc2a3	7.36
6	124694298	124694448	Lrrc23	4.27
6	124694398	124694548	Lrrc23	4.27
6	124721698	124721848	Lrrc23	4.27
6	124782398	124782548	Lrrc23	4.27
6	124809798	124809948	Lrrc23	4.27
6	124812898	124813048	Lrrc23	4.27
6	124824898	124825048	Lrrc23	4.27
6	124825098	124825248	Lrrc23	4.27
6	124825298	124825448	Lrrc23	4.27
6	124840898	124841048	Lrrc23	4.27
6	124841098	124841248	Lrrc23	4.27
6	124858998	124859148	Lrrc23	4.27
6	124861698	124861848	Lrrc23	4.27
6	124862698	124862848	Lrrc23	4.27
6	124866598	124866748	Lrrc23	4.27
6	125036298	125036448	Lpar5	1.33
6	125061798	125061948	Lpar5	1.33
6	125061898	125062048	Lpar5	1.33
6	125071498	125071648	Lpar5	1.33
6	125094498	125094648	Lpar5	1.33
6	125109398	125109548	Lpar5	1.33
6	125136898	125137048	Lpar5	1.33
6	125151898	125152048	Lpar5	1.33
6	125158898	125159048	Lpar5	1.33
6	134343498	134343648	Bcl2l14	1.06
6	134361198	134361348	Bcl2l14	1.06
6	134361398	134361548	Bcl2l14	1.06
6	134375398	134375548	Bcl2l14	1.06
6	134405598	134405748	Bcl2l14	1.06
6	134422498	134422648	Bcl2l14	1.06
6	134424798	134424948	Bcl2l14	1.06
6	134427198	134427348	Bcl2l14	1.06
6	134427398	134427548	Bcl2l14	1.06
6	134433498	134433648	Bcl2l14	1.06
6	134454698	134454848	Bcl2l14	1.06
6	134974598	134974748	Gprc5a	3.02
6	134978998	134979148	Gprc5a	3.02
6	135025398	135025548	Gprc5a	3.02
6	135025598	135025748	Gprc5a	3.02
6	135028298	135028448	Gprc5a	3.02
6	135032898	135033048	Gprc5a	3.02
6	135055998	135056148	Gprc5a	3.02
6	135056198	135056348	Gprc5a	3.02
6	135065798	135065948	Gprc5a	3.02
6	135081998	135082148	Gprc5a	3.02
6	135096398	135096548	Gprc5a	3.02
6	135104898	135105048	Gprc5a	3.02
6	135128598	135128748	Gprc5a	3.02
6	135156698	135156848	Gprc5a	3.02
6	135310198	135310348	Emp1	2.14
6	135314098	135314248	Emp1	2.14
6	135315398	135315548	Emp1	2.14
6	135321598	135321748	Emp1	2.14
6	135325798	135325948	Emp1	2.14
6	135388598	135388748	Emp1	2.14
6	135390598	135390748	Emp1	2.14
6	135394598	135394748	Emp1	2.14
6	135445198	135445348	Emp1	2.14
6	135459098	135459248	Emp1	2.14
6	142323498	142323648	Iapp	0.38
6	142365698	142365848	Iapp	0.38
6	142366298	142366448	Iapp	0.38
6	142366698	142366848	Iapp	0.38
6	142392598	142392748	Iapp	0.38
6	142394898	142395048	Iapp	0.38
7	4449839	4449989	6030429G01Rik	3.57
7	4470939	4471089	6030429G01Rik	3.57
7	4477939	4478089	6030429G01Rik	3.57
7	4512439	4512589	6030429G01Rik	3.57
7	4523039	4523189	6030429G01Rik	3.57
7	4532439	4532589	6030429G01Rik	3.57
7	4532539	4532689	6030429G01Rik	3.57
7	4630439	4630589	6030429G01Rik	3.57
7	4690439	4690589	Tmem190	2.80
7	4705339	4705489	Tmem190	2.80
7	4715339	4715489	Tmem190	2.80
7	4723939	4724089	Tmem190	2.80
7	4728639	4728789	Tmem190	2.80
7	4741239	4741389	Tmem190	2.80
7	4754939	4755089	Tmem190	2.80
7	4778039	4778189	Tmem190	2.80
7	4856839	4856989	Tmem190	2.80
7	4872539	4872689	Sbk2	1.53
7	4889439	4889589	Sbk2	1.53
7	4891239	4891389	Sbk2	1.53
7	4905639	4905789	Sbk2	1.53
7	4918539	4918689	Sbk2	1.53
7	4922639	4922789	Sbk2	1.53
7	4922739	4922889	Sbk2	1.53
7	4928239	4928389	Sbk2	1.53
7	4956539	4956689	Sbk2	1.53
7	4992439	4992589	Sbk2	1.53
7	4996739	4996889	Sbk2	1.53
7	5006439	5006589	Sbk2	1.53
7	5015639	5015789	Sbk2	1.53
7	5015939	5016089	Sbk2	1.53
7	5056739	5056889	Sbk2	1.53
7	5064339	5064489	Sbk2	1.53
7	12954939	12955089	Mzf1	1.06
7	12973439	12973589	Mzf1	1.06
7	12981439	12981589	Mzf1	1.06
7	12983339	12983489	Mzf1	1.06
7	12997339	12997489	Mzf1	1.06
7	12998639	12998789	Mzf1	1.06
7	13007139	13007289	Mzf1	1.06
7	13038239	13038389	Mzf1	1.06
7	13049339	13049489	Mzf1	1.06
7	13079839	13079989	Mzf1	1.06
7	13091839	13091989	Mzf1	1.06
7	13105439	13105589	Mzf1	1.06
7	18842739	18842889	Pglyrp1	2.47
7	18859339	18859489	Pglyrp1	2.47
7	18885139	18885289	Pglyrp1	2.47
7	18887539	18887689	Pglyrp1	2.47
7	18897839	18897989	Pglyrp1	2.47
7	18911939	18912089	Pglyrp1	2.47
7	18926039	18926189	Foxa3	2.51
7	18928439	18928589	Foxa3	2.51
7	18958739	18958889	Foxa3	2.51
7	18980739	18980889	Foxa3	2.51
[truncated: 2,910 more rows]
