# Supplementary material for: Integrative analysis of transcriptomic and epigenomic data reveals distinct patterns for developmental and housekeeping gene regulation
Source: BMC Biol. 2024 Apr 10;22:78. doi: 10.1186/s12915-024-01869-2 (PMC11005181; doi:10.1186/s12915-024-01869-2)
Supplement: Supplementary file 4 — Additional file 4. Bed files of DARs in Mesoderm, filtered by corresponding TADs borders. [file 12915_2024_1869_MOESM4_ESM.txt]

1	24138572	24138722	Col9a1	0.51
1	24227272	24227422	Col9a1	0.51
1	57695272	57695422	Spats2l	0.46
1	57706272	57706422	Spats2l	0.46
1	57706472	57706622	Spats2l	0.46
1	57775572	57775722	Spats2l	0.46
1	57776972	57777122	Spats2l	0.46
1	66985372	66985522	Myl1	1.19
1	66985472	66985622	Myl1	1.19
1	66985572	66985722	Myl1	1.19
1	71673672	71673822	Fn1	6.05
1	71673872	71674022	Fn1	6.05
1	71683272	71683422	Fn1	6.05
1	91883472	91883622	Twist2	0.17
1	104670672	104670822	Cdh20	1.53
1	135741272	135741422	Tnni1	3.08
1	135741372	135741522	Tnni1	3.08
1	135783272	135783422	Tnni1	3.08
1	135783472	135783622	Tnni1	3.08
1	135792472	135792622	Tnni1	3.08
1	135792672	135792822	Tnni1	3.08
1	135794972	135795122	Tnni1	3.08
1	135795072	135795222	Tnni1	3.08
1	135800572	135800722	Tnni1	3.08
1	135800672	135800822	Tnni1	3.08
1	180608072	180608222	Mixl1	6.34
1	180625772	180625922	Mixl1	6.34
1	180707772	180707922	Mixl1	6.34
1	180778972	180779122	Mixl1	6.34
1	180786272	180786422	Mixl1	6.34
1	180827772	180827922	Lefty2	8.92
1	180885972	180886122	Lefty2	8.92
1	180949672	180949822	Lefty2	8.92
1	180963972	180964122	Lefty2	8.92
1	180964072	180964222	Lefty2	8.92
1	184901472	184901622	Mark1	0.01
2	32533757	32533907	St6galnac4	2.52
2	32551857	32552007	St6galnac4	2.52
2	32587957	32588107	St6galnac4	2.52
2	32588057	32588207	St6galnac4	2.52
2	32685457	32685607	St6galnac4	2.52
2	37704357	37704507	Crb2	2.56
2	37704457	37704607	Crb2	2.56
2	37818657	37818807	Crb2	2.56
2	74673957	74674107	Hoxd1	1.25
2	74697557	74697707	Hoxd1	1.25
2	74799057	74799207	Hoxd1	1.25
2	74802257	74802407	Hoxd1	1.25
2	85109857	85110007	Lrrc55	1.82
2	85131157	85131307	Lrrc55	1.82
2	85131257	85131407	Lrrc55	1.82
2	85131357	85131507	Lrrc55	1.82
2	85131457	85131607	Lrrc55	1.82
2	85131557	85131707	Lrrc55	1.82
2	85131857	85132007	Lrrc55	1.82
2	85131957	85132107	Lrrc55	1.82
2	85190157	85190307	Lrrc55	1.82
2	85191257	85191407	Lrrc55	1.82
2	85223457	85223607	Lrrc55	1.82
2	85223557	85223707	Lrrc55	1.82
2	85223657	85223807	Lrrc55	1.82
2	85238357	85238507	Lrrc55	1.82
2	85238457	85238607	Lrrc55	1.82
2	85260957	85261107	Lrrc55	1.82
2	85284857	85285007	Lrrc55	1.82
2	113954557	113954707	Actc1	3.59
2	114103557	114103707	Actc1	3.59
2	116063057	116063207	Meis2	3.02
2	116137357	116137507	Meis2	3.02
2	116158757	116158907	Meis2	3.02
2	127346257	127346407	Adra2b	2.39
2	152820857	152821007	Cox4i2	1.63
2	164355157	164355307	Slpi	3.00
2	164355357	164355507	Slpi	3.00
2	164361457	164361607	Slpi	3.00
2	164466157	164466307	Slpi	3.00
2	167464057	167464207	Snai1	5.89
2	167490257	167490407	Snai1	5.89
2	167496357	167496507	Snai1	5.89
2	167501957	167502107	Snai1	5.89
2	167543057	167543207	Snai1	5.89
2	167543157	167543307	Snai1	5.89
2	167543257	167543407	Snai1	5.89
2	167543457	167543607	Snai1	5.89
2	167563857	167564007	Snai1	5.89
2	167563957	167564107	Snai1	5.89
2	167564057	167564207	Snai1	5.89
2	167564157	167564307	Snai1	5.89
2	167616957	167617107	Snai1	5.89
2	179352657	179352807	Cdh4	1.60
2	179352857	179353007	Cdh4	1.60
2	179369857	179370007	Cdh4	1.60
2	179436057	179436207	Cdh4	1.60
2	179436157	179436307	Cdh4	1.60
2	179477257	179477407	Cdh4	1.60
2	180255857	180256007	Gata5	1.02
2	180255957	180256107	Gata5	1.02
2	180256657	180256807	Gata5	1.02
2	180256757	180256907	Gata5	1.02
2	180288657	180288807	Gata5	1.02
2	180293957	180294107	Gata5	1.02
2	180354757	180354907	Gata5	1.02
2	180354957	180355107	Gata5	1.02
2	180406757	180406907	Slco4a1	0.44
2	180470357	180470507	Slco4a1	0.44
2	180470557	180470707	Slco4a1	0.44
3	10275391	10275541	Fabp4	0.16
3	52987391	52987541	Lhfp	5.95
3	53032691	53032841	Lhfp	5.95
3	53032891	53033041	Lhfp	5.95
3	53040991	53041141	Lhfp	5.95
3	53099591	53099741	Lhfp	5.95
3	82121491	82121641	Gucy1a3	0.64
3	82194491	82194641	Gucy1a3	0.64
3	90455591	90455741	S100a16	0.36
3	90558691	90558841	S100a16	0.36
3	90598591	90598741	S100a16	0.36
3	90623691	90623841	S100a16	0.36
3	96579191	96579341	Polr3gl	0.65
3	96586991	96587141	Polr3gl	0.65
3	96587091	96587241	Polr3gl	0.65
3	96652491	96652641	Polr3gl	0.65
3	96662391	96662541	Polr3gl	0.65
3	96741691	96741841	Pdzk1	3.05
3	96814491	96814641	Pdzk1	3.05
3	96814591	96814741	Pdzk1	3.05
3	101291391	101291541	Igsf3	3.18
3	101389291	101389441	Igsf3	3.18
3	101389891	101390041	Igsf3	3.18
3	101389991	101390141	Igsf3	3.18
3	101397191	101397341	Igsf3	3.18
3	101405291	101405441	Igsf3	3.18
3	101424291	101424441	Igsf3	3.18
3	101424391	101424541	Igsf3	3.18
3	101468891	101469041	Igsf3	3.18
3	101473391	101473541	Igsf3	3.18
3	104951891	104952041	Wnt2b	3.00
3	105022891	105023041	Wnt2b	3.00
3	105058791	105058941	Wnt2b	3.00
3	129897591	129897741	Ccdc109b	0.60
3	129897691	129897841	Ccdc109b	0.60
3	129911391	129911541	Ccdc109b	0.60
3	129962691	129962841	Ccdc109b	0.60
3	129970991	129971141	Ccdc109b	0.60
3	129971091	129971241	Ccdc109b	0.60
3	129988191	129988341	Ccdc109b	0.60
3	131105991	131106141	Lef1	4.35
3	131118791	131118941	Lef1	4.35
3	131118891	131119041	Lef1	4.35
3	131118991	131119141	Lef1	4.35
3	131204391	131204541	Lef1	4.35
4	44030281	44030431	Gne	0.92
4	44114381	44114531	Gne	0.92
4	44114581	44114731	Gne	0.92
4	107411881	107412031	Glis1	0.94
4	107430781	107430931	Glis1	0.94
4	107430981	107431131	Glis1	0.94
4	107471881	107472031	Glis1	0.94
4	107471981	107472131	Glis1	0.94
4	107499581	107499731	Glis1	0.94
4	107503781	107503931	Glis1	0.94
4	115000781	115000931	Tal1	0.11
4	115000881	115001031	Tal1	0.11
4	115000981	115001131	Tal1	0.11
4	124605481	124605631	Fhl3	2.75
4	124655781	124655931	Fhl3	2.75
4	124655981	124656131	Fhl3	2.75
4	124659981	124660131	Fhl3	2.75
4	124779081	124779231	Fhl3	2.75
4	137767081	137767231	Ece1	3.67
4	137791481	137791631	Ece1	3.67
4	137791681	137791831	Ece1	3.67
4	137823781	137823931	Ece1	3.67
4	137832881	137833031	Ece1	3.67
4	137832981	137833131	Ece1	3.67
4	137902481	137902631	Ece1	3.67
4	137902581	137902731	Ece1	3.67
4	155954081	155954231	Tnfrsf18	0.36
4	155954281	155954431	Tnfrsf18	0.36
4	156056781	156056931	Tnfrsf18	0.36
4	156095481	156095631	Tnfrsf18	0.36
5	75066609	75066759	Pdgfra	3.69
5	75080609	75080759	Pdgfra	3.69
5	75085409	75085559	Pdgfra	3.69
5	75086209	75086359	Pdgfra	3.69
5	75086309	75086459	Pdgfra	3.69
5	75108109	75108259	Pdgfra	3.69
5	75150109	75150259	Pdgfra	3.69
5	75150209	75150359	Pdgfra	3.69
5	75150409	75150559	Pdgfra	3.69
5	75177709	75177859	Pdgfra	3.69
5	75211309	75211459	Pdgfra	3.69
5	75930809	75930959	Kdr	2.54
5	76013109	76013259	Kdr	2.54
5	76013209	76013359	Kdr	2.54
5	76050609	76050759	Kdr	2.54
5	76055709	76055859	Kdr	2.54
5	111354809	111354959	Mn1	3.47
5	111372109	111372259	Mn1	3.47
5	111408309	111408459	Mn1	3.47
5	111408509	111408659	Mn1	3.47
5	111408809	111408959	Mn1	3.47
5	111409009	111409159	Mn1	3.47
5	111460209	111460359	Mn1	3.47
5	122030609	122030759	Myl2	1.10
5	122030809	122030959	Myl2	1.10
5	122102709	122102859	Myl2	1.10
5	122146909	122147059	Myl2	1.10
5	122147109	122147259	Myl2	1.10
5	127263709	127263859	Tmem132c	1.10
5	127263909	127264059	Tmem132c	1.10
5	127298409	127298559	Tmem132c	1.10
5	127305909	127306059	Tmem132c	1.10
5	127306009	127306159	Tmem132c	1.10
5	127306109	127306259	Tmem132c	1.10
5	140575409	140575559	Lfng	3.15
5	140606309	140606459	Lfng	3.15
5	140606509	140606659	Lfng	3.15
5	140606609	140606759	Lfng	3.15
5	140606709	140606859	Lfng	3.15
5	140606809	140606959	Lfng	3.15
6	17945998	17946148	Wnt2	4.66
6	18086098	18086248	Wnt2	4.66
6	30616198	30616348	Cpa2	3.11
6	30622998	30623148	Cpa2	3.11
6	30623198	30623348	Cpa2	3.11
6	30629598	30629748	Cpa2	3.11
6	52116198	52116348	Hoxa2	0.04
6	52116398	52116548	Hoxa2	0.04
6	52116498	52116648	Hoxa2	0.04
6	52150798	52150948	Hoxa2	0.04
6	52150898	52151048	Hoxa2	0.04
6	52161898	52162048	Hoxa2	0.04
6	52200498	52200648	Hoxa2	0.04
6	52200698	52200848	Hoxa2	0.04
6	52247098	52247248	Hoxa2	0.04
6	52247298	52247448	Hoxa2	0.04
6	55434498	55434648	Adcyap1r1	1.16
6	72129798	72129948	St3gal5	3.32
6	88186698	88186848	Gata2	1.24
6	88232298	88232448	Gata2	1.24
6	113523698	113523848	Il17rc	0.55
6	113523898	113524048	Il17rc	0.55
6	113564898	113565048	Il17rc	0.55
6	121233398	121233548	Usp18	1.34
6	121243498	121243648	Usp18	1.34
6	121243898	121244048	Usp18	1.34
6	121245598	121245748	Usp18	1.34
6	121245698	121245848	Usp18	1.34
6	134676498	134676648	Loh12cr1	2.34
7	24808339	24808489	Ceacam10	1.99
7	24853539	24853689	Ceacam10	1.99
7	24867639	24867789	Ceacam10	1.99
7	24867839	24867989	Ceacam10	1.99
7	30688139	30688289	Etv2	3.87
7	34563439	34563589	Kctd15	3.22
7	34569639	34569789	Kctd15	3.22
7	34652639	34652789	Kctd15	3.22
7	34652839	34652989	Kctd15	3.22
7	34677239	34677389	Kctd15	3.22
7	34679939	34680089	Kctd15	3.22
7	34680039	34680189	Kctd15	3.22
7	79716339	79716489	Mesp1	7.91
7	79797739	79797889	Mesp1	7.91
7	79798539	79798689	Mesp1	7.91
7	79798739	79798889	Mesp1	7.91
7	79798839	79798989	Mesp1	7.91
7	79798939	79799089	Mesp1	7.91
7	79807739	79807889	Mesp1	7.91
7	79810739	79810889	Mesp1	7.91
7	79810839	79810989	Mesp1	7.91
7	79810939	79811089	Mesp1	7.91
7	79818739	79818889	Mesp1	7.91
7	79818839	79818989	Mesp1	7.91
7	79854239	79854389	Mesp1	7.91
7	89309039	89309189	Fzd4	0.52
7	89449639	89449789	Fzd4	0.52
7	109092739	109092889	Lmo1	2.18
7	109151139	109151289	Lmo1	2.18
7	109153839	109153989	Lmo1	2.18
7	109167139	109167289	Lmo1	2.18
7	109208539	109208689	Lmo1	2.18
7	130841939	130842089	Htra1	2.43
7	130851039	130851189	Htra1	2.43
7	130923139	130923289	Htra1	2.43
7	130923339	130923489	Htra1	2.43
7	130937639	130937789	Htra1	2.43
7	130937739	130937889	Htra1	2.43
7	130964039	130964189	Htra1	2.43
7	130964139	130964289	Htra1	2.43
7	139156539	139156689	Pwwp2b	1.02
7	139163639	139163789	Pwwp2b	1.02
7	139240839	139240989	Pwwp2b	1.02
7	139251439	139251589	Pwwp2b	1.02
7	139252739	139252889	Pwwp2b	1.02
7	139271239	139271389	Pwwp2b	1.02
7	139277139	139277289	Pwwp2b	1.02
7	141195439	141195589	Sct	2.37
7	141200439	141200589	Sct	2.37
7	143485639	143485789	Phlda2	10.65
7	143485739	143485889	Phlda2	10.65
7	143485839	143485989	Phlda2	10.65
7	143526139	143526289	Phlda2	10.65
7	143564839	143564989	Phlda2	10.65
7	144787139	144787289	Fgf3	5.72
7	144803539	144803689	Fgf3	5.72
7	144808839	144808989	Fgf3	5.72
7	144809039	144809189	Fgf3	5.72
7	144835339	144835489	Fgf3	5.72
7	144835439	144835589	Fgf3	5.72
7	144835539	144835689	Fgf3	5.72
7	144894239	144894389	Fgf3	5.72
7	144894339	144894489	Fgf3	5.72
8	27119185	27119335	Gpr124	0.91
8	27191585	27191735	Adrb3	3.42
8	27200685	27200835	Adrb3	3.42
8	27200885	27201035	Adrb3	3.42
8	27230885	27231035	Adrb3	3.42
8	27230985	27231135	Adrb3	3.42
8	27232785	27232935	Adrb3	3.42
8	27232885	27233035	Adrb3	3.42
8	27234785	27234935	Adrb3	3.42
8	27234885	27235035	Adrb3	3.42
8	27237385	27237535	Adrb3	3.42
8	33384585	33384735	Purg	0.96
8	33433885	33434035	Purg	0.96
8	57320985	57321135	Hand2	0.36
8	57325685	57325835	Hand2	0.36
8	57325785	57325935	Hand2	0.36
8	57346985	57347135	Hand2	0.36
8	57347185	57347335	Hand2	0.36
8	57402385	57402535	Hand2	0.36
8	57402485	57402635	Hand2	0.36
8	86535085	86535235	Abcc12	0.06
8	86535285	86535435	Abcc12	0.06
8	86560885	86561035	Abcc12	0.06
8	86599885	86600035	Abcc12	0.06
8	102786485	102786635	Cdh11	3.51
8	102786585	102786735	Cdh11	3.51
8	102786785	102786935	Cdh11	3.51
8	102852585	102852735	Cdh11	3.51
8	114093885	114094035	Nudt7	1.86
8	114094085	114094235	Nudt7	1.86
8	114094185	114094335	Nudt7	1.86
8	114202785	114202935	Nudt7	1.86
8	121057985	121058135	Foxc2	3.79
8	121208685	121208835	Foxc2	3.79
9	23235089	23235239	Bmper	1.60
9	37054089	37054239	Pknox2	1.51
9	37061189	37061339	Pknox2	1.51
9	37061289	37061439	Pknox2	1.51
9	37139389	37139539	Pknox2	1.51
9	37170389	37170539	Pknox2	1.51
9	37234589	37234739	Pknox2	1.51
9	45889689	45889839	Tagln	0.17
9	45922689	45922839	Tagln	0.17
9	45968789	45968939	Tagln	0.17
9	54760289	54760439	Crabp1	7.20
9	54764689	54764839	Crabp1	7.20
9	54764789	54764939	Crabp1	7.20
9	54770289	54770439	Crabp1	7.20
9	54770389	54770539	Crabp1	7.20
9	54775289	54775439	Crabp1	7.20
9	54776589	54776739	Crabp1	7.20
9	55083189	55083339	Chrnb4	1.72
9	55083289	55083439	Chrnb4	1.72
9	55145989	55146139	Chrnb4	1.72
9	55146189	55146339	Chrnb4	1.72
9	64018989	64019139	Smad6	0.85
9	64021689	64021839	Smad6	0.85
9	64021889	64022039	Smad6	0.85
9	64059689	64059839	Smad6	0.85
9	64059789	64059939	Smad6	0.85
9	66929389	66929539	Aph1c	0.40
9	71188389	71188539	Aldh1a2	1.75
9	71208689	71208839	Aldh1a2	1.75
9	71282489	71282639	Aldh1a2	1.75
9	71300789	71300939	Aldh1a2	1.75
9	86933089	86933239	Ripply2	4.54
9	87015289	87015439	Ripply2	4.54
9	87015389	87015539	Ripply2	4.54
9	95330189	95330339	Chst2	2.46
9	95330389	95330539	Chst2	2.46
9	95336189	95336339	Chst2	2.46
9	95336289	95336439	Chst2	2.46
9	95434789	95434939	Chst2	2.46
9	107919789	107919939	6230427J02Rik	5.08
9	107933989	107934139	6230427J02Rik	5.08
9	107983489	107983639	6230427J02Rik	5.08
9	107983589	107983739	6230427J02Rik	5.08
9	108002489	108002639	6230427J02Rik	5.08
10	29449903	29450053	Rspo3	5.49
10	52394503	52394653	Nepn	0.03
10	52394703	52394853	Nepn	0.03
10	82665003	82665153	Hcfc2	0.49
10	82668103	82668253	Hcfc2	0.49
10	82696603	82696753	Hcfc2	0.49
10	82699903	82700053	Hcfc2	0.49
10	116912403	116912553	Gm239	2.24
10	127454203	127454353	Nxph4	0.37
10	127477703	127477853	Nxph4	0.37
10	127515603	127515753	Nxph4	0.37
11	5836325	5836475	Myl7	8.29
11	5836425	5836575	Myl7	8.29
11	5995325	5995475	Myl7	8.29
11	23708925	23709075	Rel	0.98
11	23770525	23770675	Rel	0.98
11	23770625	23770775	Rel	0.98
11	23832225	23832375	Rel	0.98
11	23846425	23846575	Rel	0.98
11	23846525	23846675	Rel	0.98
11	23846625	23846775	Rel	0.98
11	28907625	28907775	Efemp1	3.46
11	53423325	53423475	Sep-08	3.28
11	53429725	53429875	Sep-08	3.28
11	53436325	53436475	Sep-08	3.28
11	53447325	53447475	Sep-08	3.28
11	53447425	53447575	Sep-08	3.28
11	53448725	53448875	Sep-08	3.28
11	53470225	53470375	Sep-08	3.28
11	53516925	53517075	Sep-08	3.28
11	53518125	53518275	Sep-08	3.28
11	53523125	53523275	Sep-08	3.28
11	53523325	53523475	Sep-08	3.28
11	53523425	53523575	Sep-08	3.28
11	53528525	53528675	Sep-08	3.28
11	53528625	53528775	Sep-08	3.28
11	53547025	53547175	Sep-08	3.28
11	53547125	53547275	Sep-08	3.28
11	53970425	53970575	Pdlim4	4.12
11	54025125	54025275	Pdlim4	4.12
11	54057625	54057775	Pdlim4	4.12
11	54082625	54082775	Pdlim4	4.12
11	54159325	54159475	Pdlim4	4.12
11	54162925	54163075	Pdlim4	4.12
11	57782525	57782675	Hand1	4.57
11	57782725	57782875	Hand1	4.57
11	57904425	57904575	Hand1	4.57
11	57929525	57929675	Hand1	4.57
11	57929625	57929775	Hand1	4.57
11	61408325	61408475	Mfap4	3.40
11	61451125	61451275	Mfap4	3.40
11	61467025	61467175	Mfap4	3.40
11	61542125	61542275	Mfap4	3.40
11	61554225	61554375	Mfap4	3.40
11	63129725	63129875	Pmp22	5.78
11	63129925	63130075	Pmp22	5.78
11	63172125	63172275	Pmp22	5.78
11	63172325	63172475	Pmp22	5.78
11	63220925	63221075	Pmp22	5.78
11	64370025	64370175	Hs3st3a1	0.02
11	64379725	64379875	Hs3st3a1	0.02
11	64396325	64396475	Hs3st3a1	0.02
11	64396525	64396675	Hs3st3a1	0.02
11	64396625	64396775	Hs3st3a1	0.02
11	64396725	64396875	Hs3st3a1	0.02
11	64509125	64509275	Hs3st3a1	0.02
11	69542725	69542875	Sat2	0.97
11	69561025	69561175	Sat2	0.97
11	69561225	69561375	Sat2	0.97
11	69599625	69599775	Sat2	0.97
11	69600725	69600875	Sat2	0.97
11	69600825	69600975	Sat2	0.97
11	69702525	69702675	Sat2	0.97
11	69702725	69702875	Sat2	0.97
11	69720025	69720175	Sat2	0.97
11	82946825	82946975	Slfn9	3.22
11	82950925	82951075	Slfn9	3.22
11	82951025	82951175	Slfn9	3.22
11	83042825	83042975	Slfn9	3.22
11	83042925	83043075	Slfn9	3.22
11	96273225	96273375	Hoxb1	6.09
11	96273425	96273575	Hoxb1	6.09
11	96288825	96288975	Hoxb1	6.09
11	96288925	96289075	Hoxb1	6.09
11	96365625	96365775	Hoxb1	6.09
11	96400125	96400275	Hoxb1	6.09
11	96400225	96400375	Hoxb1	6.09
11	98963925	98964075	Igfbp4	4.13
11	98964025	98964175	Igfbp4	4.13
11	99066025	99066175	Igfbp4	4.13
11	99066125	99066275	Igfbp4	4.13
11	99102025	99102175	Igfbp4	4.13
11	99131625	99131775	Igfbp4	4.13
11	99131825	99131975	Igfbp4	4.13
11	99135025	99135175	Igfbp4	4.13
11	101569325	101569475	Arl4d	4.78
11	101632925	101633075	Arl4d	4.78
11	101668725	101668875	Arl4d	4.78
11	101668925	101669075	Arl4d	4.78
11	115194425	115194575	Grin2c	0.69
11	115194525	115194675	Grin2c	0.69
11	115210325	115210475	Grin2c	0.69
11	115210525	115210675	Grin2c	0.69
11	115223025	115223175	Grin2c	0.69
11	115223125	115223275	Grin2c	0.69
11	115233725	115233875	Grin2c	0.69
11	115233825	115233975	Grin2c	0.69
11	115244625	115244775	Grin2c	0.69
11	115244725	115244875	Grin2c	0.69
11	115248925	115249075	Grin2c	0.69
11	115249025	115249175	Grin2c	0.69
11	115249125	115249275	Grin2c	0.69
11	115265925	115266075	Grin2c	0.69
11	115266025	115266175	Grin2c	0.69
12	4127287	4127437	Adcy3	3.00
12	4217787	4217937	Adcy3	3.00
12	4217887	4218037	Adcy3	3.00
12	4228587	4228737	Adcy3	3.00
12	4228787	4228937	Adcy3	3.00
12	4231887	4232037	Adcy3	3.00
12	9496587	9496737	Osr1	1.06
12	9496687	9496837	Osr1	1.06
12	9561387	9561537	Osr1	1.06
12	9561587	9561737	Osr1	1.06
12	11141687	11141837	Msgn1	4.80
12	11177487	11177637	Msgn1	4.80
12	11177587	11177737	Msgn1	4.80
12	11177687	11177837	Msgn1	4.80
12	11181587	11181737	Msgn1	4.80
12	11197587	11197737	Msgn1	4.80
12	33967287	33967437	Twist1	1.90
12	33967387	33967537	Twist1	1.90
12	33967487	33967637	Twist1	1.90
12	69624087	69624237	Sos2	0.16
12	69724187	69724337	Sos2	0.16
12	69757887	69758037	Sos2	0.16
12	69758087	69758237	Sos2	0.16
12	72025687	72025837	2810055F11Rik	0.69
12	72183387	72183537	2810055F11Rik	0.69
12	85432587	85432737	Fos	0.38
12	85450187	85450337	Fos	0.38
12	85539987	85540137	Fos	0.38
12	85555887	85556037	Fos	0.38
13	12501898	12502048	Ero1lb	0.02
13	12541698	12541848	Ero1lb	0.02
13	12541898	12542048	Ero1lb	0.02
13	12606198	12606348	Ero1lb	0.02
13	23534198	23534348	Hist1h2bg	1.23
13	23534298	23534448	Hist1h2bg	1.23
13	23584598	23584748	Hist1h2bg	1.23
13	23651498	23651648	Hist1h2bb	0.69
13	23724798	23724948	Hist1h2bb	0.69
13	23724898	23725048	Hist1h2bb	0.69
13	31758198	31758348	Foxc1	1.15
13	31759898	31760048	Foxc1	1.15
13	31759998	31760148	Foxc1	1.15
13	31760298	31760448	Foxc1	1.15
13	31760498	31760648	Foxc1	1.15
13	31777498	31777648	Foxc1	1.15
13	31784698	31784848	Foxc1	1.15
13	31798398	31798548	Foxc1	1.15
13	31818598	31818748	Foxc1	1.15
13	32934098	32934248	Serpinb9	0.33
13	32976298	32976448	Serpinb9	0.33
13	46436598	46436748	Rbm24	2.83
13	46445098	46445248	Rbm24	2.83
13	53389298	53389448	Msx2	3.94
13	53419998	53420148	Msx2	3.94
13	53563198	53563348	Msx2	3.94
13	56592298	56592448	Tgfbi	1.12
13	56594198	56594348	Tgfbi	1.12
13	56594298	56594448	Tgfbi	1.12
13	60078498	60078648	Gas1	5.75
13	60078598	60078748	Gas1	5.75
13	60143898	60144048	Gas1	5.75
13	60177498	60177648	Gas1	5.75
13	60193498	60193648	Gas1	5.75
13	73748698	73748848	Nkd2	0.49
13	73760598	73760748	Nkd2	0.49
13	73773298	73773448	Nkd2	0.49
13	73776398	73776548	Nkd2	0.49
13	73776498	73776648	Nkd2	0.49
13	73777598	73777748	Nkd2	0.49
13	89652398	89652548	Vcan	2.52
13	89652598	89652748	Vcan	2.52
13	89739398	89739548	Vcan	2.52
13	89739598	89739748	Vcan	2.52
13	104110498	104110648	Sgtb	0.92
13	104115298	104115448	Sgtb	0.92
13	104822698	104822848	Fam159b	0.30
13	104962698	104962848	Fam159b	0.30
14	28406028	28406178	Wnt5a	3.53
14	28406128	28406278	Wnt5a	3.53
14	28445928	28446078	Wnt5a	3.53
14	28446028	28446178	Wnt5a	3.53
14	28580128	28580278	Wnt5a	3.53
14	28580228	28580378	Wnt5a	3.53
14	46331628	46331778	Bmp4	3.82
14	46340028	46340178	Bmp4	3.82
14	63222928	63223078	Gata4	3.99
14	63223028	63223178	Gata4	3.99
14	63251028	63251178	Gata4	3.99
14	63251228	63251378	Gata4	3.99
14	63305928	63306078	Gata4	3.99
14	63306028	63306178	Gata4	3.99
14	63306128	63306278	Gata4	3.99
14	63348428	63348578	Gata4	3.99
14	70169928	70170078	Pdlim2	4.29
14	70170028	70170178	Pdlim2	4.29
14	70170528	70170678	Pdlim2	4.29
14	70170628	70170778	Pdlim2	4.29
14	70180728	70180878	Pdlim2	4.29
14	70180828	70180978	Pdlim2	4.29
14	70196628	70196778	Pdlim2	4.29
14	70196728	70196878	Pdlim2	4.29
14	70934628	70934778	Gfra2	1.35
14	70935128	70935278	Gfra2	1.35
14	70935328	70935478	Gfra2	1.35
14	79645028	79645178	Lect1	2.20
14	79645128	79645278	Lect1	2.20
14	79646428	79646578	Lect1	2.20
14	79671728	79671878	Pcdh8	3.28
15	38342946	38343096	Klf10	3.79
15	38343046	38343196	Klf10	3.79
15	38343146	38343296	Klf10	3.79
15	38383746	38383896	Klf10	3.79
15	38383946	38384096	Klf10	3.79
15	38395146	38395296	Klf10	3.79
15	51945446	51945596	Aard	0.77
15	51969846	51969996	Aard	0.77
15	56766446	56766596	Has2	1.48
15	79720546	79720696	Sun2	0.23
15	79720746	79720896	Sun2	0.23
15	79730446	79730596	Sun2	0.23
15	79777746	79777896	Sun2	0.23
15	79777946	79778096	Sun2	0.23
15	79824746	79824896	Sun2	0.23
16	19901967	19902117	Klhl6	3.90
16	19902067	19902217	Klhl6	3.90
16	19928367	19928517	Klhl6	3.90
16	19979567	19979717	Klhl6	3.90
16	44561167	44561317	Boc	1.06
16	44582367	44582517	Boc	1.06
16	44582567	44582717	Boc	1.06
16	44632067	44632217	Boc	1.06
16	45063667	45063817	Ccdc80	1.49
16	45117567	45117717	Ccdc80	1.49
16	45145267	45145417	Ccdc80	1.49
16	45158467	45158617	Ccdc80	1.49
16	45174067	45174217	Ccdc80	1.49
16	72752367	72752517	Robo1	3.56
16	72752567	72752717	Robo1	3.56
16	91454467	91454617	Ifnar2	3.13
16	96267667	96267817	Igsf5	0.98
16	96268567	96268717	Igsf5	0.98
16	96272067	96272217	Igsf5	0.98
16	96305967	96306117	Igsf5	0.98
16	96360767	96360917	Igsf5	0.98
16	96360967	96361117	Igsf5	0.98
16	96465467	96465617	Pcp4	3.98
16	96465567	96465717	Pcp4	3.98
18	5610194	5610344	Zeb1	0.45
18	5622294	5622444	Zeb1	0.45
18	32609394	32609544	Gypc	1.23
18	34721894	34722044	Gfra3	4.37
18	34722094	34722244	Gfra3	4.37
18	34764894	34765044	Gfra3	4.37
18	34765894	34766044	Gfra3	4.37
18	34791394	34791544	Gfra3	4.37
18	53457594	53457744	Ppic	6.34
18	53506094	53506244	Ppic	6.34
18	60948294	60948444	Pdgfrb	0.61
18	62882394	62882544	Apcdd1	0.91
18	62882594	62882744	Apcdd1	0.91
18	62967294	62967444	Apcdd1	0.91
18	62967494	62967644	Apcdd1	0.91
18	84007294	84007444	Zadh2	2.02
19	4869342	4869492	Peli3	2.59
19	4897642	4897792	Peli3	2.59
19	4897842	4897992	Peli3	2.59
19	4924042	4924192	Peli3	2.59
19	4933942	4934092	Peli3	2.59
19	4934042	4934192	Peli3	2.59
19	4934142	4934292	Peli3	2.59
19	4934242	4934392	Peli3	2.59
19	8973142	8973292	Ahnak	0.38
19	8990242	8990392	Ahnak	0.38
19	34252642	34252792	Acta2	0.44
19	34310342	34310492	Acta2	0.44
19	41264142	41264292	Tll2	0.47
